# Supplementary material for: Bis[3-allyl-1-(4-cyanobenzyl)-2-methylbenzimidazolium] di-μ-bromido-bis[bromidocuprate(I)]
Source: Acta Crystallogr Sect E Struct Rep Online. 2008 Aug 23;64(Pt 9):m1198. doi: 10.1107/S1600536808026937 (PMC2960546; doi:10.1107/S1600536808026937)
Supplement: Supplementary file 1 [file e-64-m1198-sup1.cif]

##############################################################################
###                                                                        ###
###        Electronic paper (Acta Crystallographica Section E)             ###
###                                                                        ###
##############################################################################
#                                                                            #
# This CIF contains the data in a paper accepted for publication in Acta     #
# Crystallographica Section E. It conforms to the requirements of Notes      #
# for Authors for Section E, and has been peer reviewed under the auspices   #
# of the IUCr Commission on Journals.                                        #
#                                                                            #
# Full details of the Crystallographic Information File format               #
# are given in the paper "The Crystallographic Information File (CIF):       #
# a New Standard Archive File for Crystallography" by S. R. Hall, F. H.      #
# Allen and I. D. Brown [Acta Cryst. (1991), A47, 655-685].                  #
#                                                                            #
# The current version of the core CIF dictionary is obtainable from          #
# ftp://ftp.iucr.org/pub/cif_core.dic. The current version number is 2.4.    #
#                                                                            #
# Software is freely available for graphical display of the structure(s) in  #
# this CIF.  For information consult the CIF home page http://www.iucr.org/  #
# cif/home.html                                                              #
#                                                                            #
# This file may be used for bona fide research purposes within the           #
# scientific community so long as proper attribution is given to the journal # 
# article from which it was obtained.                                        #
#                                                                            #
##############################################################################
                                             
data_I
_audit_creation_method     SHELXL-97
_chemical_name_systematic
;
Bis(3-allyl-1-(4-cyanobenzyl)-2-methylbenzimidazolium) 
di-\m-bromido-bis[bromidocuprate(I)]
;
_chemical_name_common     ?
_chemical_formula_moiety          '2(C19 H18 N3 +), Cu2 Br4 2-'
_chemical_formula_sum             'C38 H36 Br4 Cu2 N6'
_chemical_formula_weight          1023.44 #511.72
_chemical_formula_iupac           '(C19 H18 N3)2 [Cu2 Br4]' 
_chemical_melting_point     ?
_symmetry_cell_setting     triclinic
_symmetry_space_group_name_H-M     'P-1'
_symmetry_space_group_name_Hall     '-P 1 '
loop_
    _symmetry_equiv_pos_as_xyz
    'x, y, z'
    '-x, -y, -z'
_cell_length_a     9.6407(5)
_cell_length_b     10.1029(11)
_cell_length_c     11.0389(6)
_cell_angle_alpha     87.27(2)
_cell_angle_beta     69.990(17)
_cell_angle_gamma     81.41(2)
_cell_volume     998.93(18)
_cell_formula_units_Z     1 #2
_cell_measurement_reflns_used     2257
_cell_measurement_theta_min     2.8290
_cell_measurement_theta_max     27.4680
_cell_measurement_temperature     294(2)
_exptl_crystal_description     'Prism'
_exptl_crystal_colour     'Colorless'
_exptl_crystal_size_max     0.2000
_exptl_crystal_size_mid     0.2000
_exptl_crystal_size_min     0.2000
_exptl_crystal_density_diffrn     1.701
_exptl_crystal_density_meas     ?
_exptl_crystal_density_method     'not measured'
_exptl_crystal_F_000     504
_exptl_absorpt_coefficient_mu     5.099
_exptl_absorpt_correction_type     'multi-scan'
_exptl_absorpt_process_details     '(CrystalClear; Rigaku/MSC, 2005)'
_exptl_absorpt_correction_T_min     0.361
_exptl_absorpt_correction_T_max     0.375
_exptl_special_details
;
;
_diffrn_ambient_temperature     294(2)
_diffrn_radiation_type     MoK\a
_diffrn_radiation_wavelength     0.71073
_diffrn_radiation_source     'fine-focus sealed tube'
_diffrn_radiation_monochromator     graphite
_diffrn_measurement_device_type     'Rigaku, SCXmini diffractometer'
_diffrn_measurement_method     '\w scans'
_diffrn_detector_area_resol_mean     13.6612
_diffrn_reflns_number     10227
_diffrn_reflns_av_R_equivalents     0.0519
_diffrn_reflns_av_sigmaI/netI     0.0663
_diffrn_reflns_theta_min     2.83
_diffrn_reflns_theta_max     27.47
_diffrn_reflns_theta_full     27.47
_diffrn_measured_fraction_theta_max     0.984
_diffrn_measured_fraction_theta_full     0.984
_diffrn_reflns_limit_h_min     -12
_diffrn_reflns_limit_h_max     12
_diffrn_reflns_limit_k_min     -13
_diffrn_reflns_limit_k_max     13
_diffrn_reflns_limit_l_min     -14
_diffrn_reflns_limit_l_max     14
_diffrn_standards_number     .
_diffrn_standards_interval_count     0
_diffrn_standards_interval_time     .
_diffrn_standards_decay_%     .
_refine_special_details
;
Refinement of <i>F</i>^2^ against ALL reflections. The weighted
<i>R</i>-factor <i>wR</i> and goodness of fit <i>S</i> are based
on <i>F</i>^2^, conventional <i>R</i>-factors <i>R</i> are based
on <i>F</i>, with <i>F</i> set to zero for negative <i>F</i>^2^.
The threshold expression of <i>F</i>^2^ > \s(<i>F</i>^2^) is used
only for calculating <i>R</i>-factors(gt) <i>etc</i>. and is not
relevant to the choice of reflections for refinement. <i>R</i>-factors
based on <i>F</i>^2^ are statistically about twice as large as those
based on <i>F</i>, and <i>R</i>- factors based on ALL data will be
even larger.
;
_reflns_number_total     4517
_reflns_number_gt     2765
_reflns_threshold_expression     I>2\s(I)
_refine_ls_structure_factor_coef     Fsqd
_refine_ls_matrix_type     full
_refine_ls_R_factor_all     0.0975
_refine_ls_R_factor_gt     0.0518
_refine_ls_wR_factor_gt     0.1147
_refine_ls_wR_factor_ref     0.1339
_refine_ls_goodness_of_fit_ref     0.969
_refine_ls_restrained_S_all     0.969
_refine_ls_number_reflns     4517
_refine_ls_number_parameters     226
_refine_ls_number_restraints     0
_refine_ls_hydrogen_treatment     constr
_refine_ls_weighting_scheme     calc
_refine_ls_weighting_details
                 'calc w=1/[\s^2^(Fo^2^)+(0.0636P)^2^] where P=(Fo^2^+2Fc^2^)/3'
_atom_sites_solution_hydrogens     geom
_atom_sites_solution_primary     direct
_atom_sites_solution_secondary     difmap
_refine_ls_shift/su_max     0.000
_refine_ls_shift/su_mean     0.000
_refine_diff_density_max     1.065
_refine_diff_density_min     -0.759
_refine_ls_extinction_method     none
_refine_ls_extinction_coef     ?
loop_
    _atom_type_symbol
    _atom_type_description
    _atom_type_scat_dispersion_real
    _atom_type_scat_dispersion_imag
    _atom_type_scat_source
    'C' 'C' 0.0033 0.0016
                         'International Tables Vol C Tables 4.2.6.8 and 6.1.1.4'
    'Br' 'Br' -0.2901 2.4595
                         'International Tables Vol C Tables 4.2.6.8 and 6.1.1.4'
    'Cu' 'Cu' 0.3201 1.2651
                         'International Tables Vol C Tables 4.2.6.8 and 6.1.1.4'
    'N' 'N' 0.0061 0.0033
                         'International Tables Vol C Tables 4.2.6.8 and 6.1.1.4'
    'H' 'H' 0.0000 0.0000
                         'International Tables Vol C Tables 4.2.6.8 and 6.1.1.4'
_computing_data_collection     'CrystalClear (Rigaku/MSC, 2005)'
_computing_cell_refinement     'CrystalClear (Rigaku/MSC, 2005)'
_computing_data_reduction     'CrystalStructure (Rigaku/MSC, 2005)'
_computing_structure_solution     'SHELXS97 (Sheldrick, 2008)'
_computing_structure_refinement     'SHELXL97 (Sheldrick, 2008)'
_computing_molecular_graphics     'SHELXTL (Sheldrick, 2008)'
_computing_publication_material     'SHELXTL (Sheldrick, 2008)'
loop_
    _atom_site_type_symbol
    _atom_site_label
    _atom_site_fract_x
    _atom_site_fract_y
    _atom_site_fract_z
    _atom_site_U_iso_or_equiv
    _atom_site_adp_type
    _atom_site_calc_flag
    _atom_site_refinement_flags
    _atom_site_occupancy
    _atom_site_disorder_assembly
    _atom_site_disorder_group
    Br Br1 0.37052(6) 0.42643(5) 0.73582(5) 0.05337(18) Uani d . 1 . .
    Br Br2 -0.06239(6) 0.34357(6) 0.94360(6) 0.0684(2) Uani d . 1 . .
    Cu Cu1 0.14770(8) 0.47171(8) 0.90578(7) 0.0703(3) Uani d . 1 . .
    N N1 0.5950(7) 0.0085(5) -0.2925(5) 0.0873(18) Uani d . 1 . .
    N N2 0.2273(4) 0.3449(4) 0.3653(4) 0.0413(9) Uani d . 1 . .
    N N3 0.1992(4) 0.2221(4) 0.5394(3) 0.0406(9) Uani d . 1 . .
    C C1 0.5454(7) 0.0689(6) -0.1995(6) 0.0586(14) Uani d . 1 . .
    C C2 0.4844(6) 0.1517(5) -0.0842(5) 0.0486(12) Uani d . 1 . .
    C C3 0.3336(6) 0.1632(5) -0.0149(5) 0.0554(14) Uani d . 1 . .
    H H3A 0.2729 0.1148 -0.0396 0.067 Uiso calc R 1 . .
    C C4 0.2729(6) 0.2476(5) 0.0920(5) 0.0511(13) Uani d . 1 . .
    H H4A 0.1714 0.2562 0.1386 0.061 Uiso calc R 1 . .
    C C5 0.3641(5) 0.3188(5) 0.1291(4) 0.0428(11) Uani d . 1 . .
    C C6 0.5157(5) 0.3059(5) 0.0593(5) 0.0522(13) Uani d . 1 . .
    H H6A 0.5771 0.3529 0.0847 0.063 Uiso calc R 1 . .
    C C7 0.5758(6) 0.2230(6) -0.0484(5) 0.0551(13) Uani d . 1 . .
    H H7A 0.6770 0.2155 -0.0960 0.066 Uiso calc R 1 . .
    C C8 0.2982(6) 0.4137(5) 0.2437(4) 0.0468(12) Uani d . 1 . .
    H H8A 0.3767 0.4580 0.2529 0.056 Uiso calc R 1 . .
    H H8B 0.2246 0.4819 0.2274 0.056 Uiso calc R 1 . .
    C C9 0.2985(5) 0.2755(5) 0.4384(4) 0.0411(11) Uani d . 1 . .
    C C10 0.4630(5) 0.2599(6) 0.4119(5) 0.0538(13) Uani d . 1 . .
    H H10A 0.5095 0.3072 0.3345 0.081 Uiso calc R 1 . .
    H H10B 0.5034 0.1667 0.4014 0.081 Uiso calc R 1 . .
    H H10C 0.4818 0.2959 0.4829 0.081 Uiso calc R 1 . .
    C C11 0.2307(6) 0.1405(5) 0.6424(5) 0.0511(12) Uani d . 1 . .
    H H11A 0.1753 0.1848 0.7243 0.061 Uiso calc R 1 . .
    H H11B 0.3360 0.1347 0.6301 0.061 Uiso calc R 1 . .
    C C12 0.1921(7) 0.0028(6) 0.6483(6) 0.0634(15) Uani d . 1 . .
    H H12A 0.2200 -0.0443 0.5713 0.076 Uiso calc R 1 . .
    C C13 0.1227(9) -0.0555(7) 0.7528(8) 0.105(3) Uani d . 1 . .
    H H13C 0.0932 -0.0112 0.8314 0.126 Uiso calc R 1 . .
    H H13A 0.1019 -0.1421 0.7498 0.126 Uiso calc R 1 . .
    C C14 0.0569(5) 0.2589(5) 0.5305(4) 0.0397(10) Uani d . 1 . .
    C C15 -0.0827(5) 0.2331(5) 0.6120(5) 0.0496(12) Uani d . 1 . .
    H H15A -0.0947 0.1818 0.6861 0.060 Uiso calc R 1 . .
    C C16 -0.2025(6) 0.2887(6) 0.5754(5) 0.0563(14) Uani d . 1 . .
    H H16A -0.2980 0.2738 0.6261 0.068 Uiso calc R 1 . .
    C C17 -0.1844(6) 0.3659(5) 0.4657(5) 0.0539(13) Uani d . 1 . .
    H H17A -0.2686 0.4011 0.4456 0.065 Uiso calc R 1 . .
    C C18 -0.0473(5) 0.3928(5) 0.3850(5) 0.0497(12) Uani d . 1 . .
    H H18A -0.0365 0.4449 0.3114 0.060 Uiso calc R 1 . .
    C C19 0.0746(5) 0.3368(5) 0.4208(4) 0.0404(11) Uani d . 1 . .
loop_
    _atom_site_aniso_label
    _atom_site_aniso_U_11
    _atom_site_aniso_U_22
    _atom_site_aniso_U_33
    _atom_site_aniso_U_12
    _atom_site_aniso_U_13
    _atom_site_aniso_U_23
    Br1 0.0453(3) 0.0604(3) 0.0527(3) -0.0150(2) -0.0116(2) 0.0021(3)
    Br2 0.0466(3) 0.0807(4) 0.0750(4) -0.0173(3) -0.0105(3) -0.0237(3)
    Cu1 0.0549(5) 0.0929(6) 0.0560(4) -0.0042(4) -0.0119(3) -0.0038(4)
    N1 0.114(5) 0.076(4) 0.059(3) -0.020(3) -0.007(3) -0.020(3)
    N2 0.037(2) 0.048(2) 0.037(2) -0.0122(17) -0.0077(16) -0.0018(18)
    N3 0.040(2) 0.047(2) 0.035(2) -0.0093(17) -0.0115(17) -0.0010(18)
    C1 0.071(4) 0.054(3) 0.053(3) -0.016(3) -0.021(3) 0.001(3)
    C2 0.061(3) 0.045(3) 0.039(3) -0.008(2) -0.015(2) -0.002(2)
    C3 0.068(4) 0.058(3) 0.052(3) -0.025(3) -0.029(3) 0.002(3)
    C4 0.044(3) 0.062(3) 0.046(3) -0.015(2) -0.011(2) -0.004(3)
    C5 0.049(3) 0.045(3) 0.036(2) -0.016(2) -0.013(2) 0.004(2)
    C6 0.039(3) 0.070(4) 0.049(3) -0.020(2) -0.011(2) -0.009(3)
    C7 0.046(3) 0.071(4) 0.046(3) -0.014(3) -0.010(2) -0.008(3)
    C8 0.051(3) 0.049(3) 0.038(3) -0.014(2) -0.010(2) -0.001(2)
    C9 0.042(3) 0.044(3) 0.039(3) -0.007(2) -0.014(2) -0.005(2)
    C10 0.037(3) 0.072(4) 0.053(3) -0.014(2) -0.013(2) -0.001(3)
    C11 0.050(3) 0.054(3) 0.055(3) -0.013(2) -0.023(2) 0.009(3)
    C12 0.075(4) 0.057(3) 0.060(4) -0.007(3) -0.027(3) 0.003(3)
    C13 0.132(7) 0.075(5) 0.116(7) -0.046(5) -0.041(6) 0.022(5)
    C14 0.035(2) 0.044(3) 0.039(3) -0.005(2) -0.0107(19) -0.007(2)
    C15 0.039(3) 0.056(3) 0.046(3) -0.005(2) -0.005(2) -0.002(2)
    C16 0.033(3) 0.068(4) 0.060(3) -0.009(2) -0.002(2) -0.010(3)
    C17 0.043(3) 0.059(3) 0.062(3) -0.003(2) -0.022(3) -0.004(3)
    C18 0.044(3) 0.057(3) 0.051(3) -0.006(2) -0.019(2) -0.002(3)
    C19 0.038(3) 0.040(3) 0.042(3) -0.007(2) -0.011(2) -0.006(2)
_geom_special_details
;
All e.s.d.'s (except the e.s.d. in the dihedral angle between two l.s.
planes) are estimated using the full covariance matrix. The cell e.s.d.'s
are taken into account individually in the estimation of e.s.d.'s in
distances, angles and torsion angles; correlations between e.s.d.'s in
cell parameters are only used when they are defined by crystal symmetry.
An approximate (isotropic) treatment of cell e.s.d.'s is used for
estimating e.s.d.'s involving l.s. planes.
;
loop_
    _geom_bond_atom_site_label_1
    _geom_bond_atom_site_label_2
    _geom_bond_site_symmetry_2
    _geom_bond_distance
    _geom_bond_publ_flag
    Br1 Cu1 . 2.3181(10) ?
    Br2 Cu1 2_567 2.4134(11) ?
    Br2 Cu1 . 2.4710(10) ?
    Cu1 Br2 2_567 2.4134(11) ?
    Cu1 Cu1 2_567 2.8874(15) ?
    N1 C1 . 1.136(7) ?
    N2 C8 . 1.476(6) ?
    N2 C9 . 1.340(6) ?
    N2 C19 . 1.401(5) ?
    N3 C9 . 1.347(6) ?
    N3 C11 . 1.462(6) ?
    N3 C14 . 1.402(6) ?
    C2 C1 . 1.452(7) ?
    C2 C3 . 1.381(7) ?
    C2 C7 . 1.381(7) ?
    C3 C4 . 1.392(7) ?
    C3 H3A . 0.9300 ?
    C4 H4A . 0.9300 ?
    C5 C4 . 1.385(6) ?
    C5 C6 . 1.389(6) ?
    C5 C8 . 1.519(6) ?
    C6 H6A . 0.9300 ?
    C7 C6 . 1.389(7) ?
    C7 H7A . 0.9300 ?
    C8 H8A . 0.9700 ?
    C8 H8B . 0.9700 ?
    C9 C10 . 1.496(6) ?
    C10 H10A . 0.9600 ?
    C10 H10B . 0.9600 ?
    C10 H10C . 0.9600 ?
    C11 C12 . 1.486(7) ?
    C11 H11A . 0.9700 ?
    C11 H11B . 0.9700 ?
    C12 C13 . 1.285(8) ?
    C12 H12A . 0.9300 ?
    C13 H13C . 0.9300 ?
    C13 H13A . 0.9300 ?
    C14 C15 . 1.394(6) ?
    C15 H15A . 0.9300 ?
    C16 C15 . 1.384(7) ?
    C16 C17 . 1.382(7) ?
    C16 H16A . 0.9300 ?
    C17 H17A . 0.9300 ?
    C18 C17 . 1.376(7) ?
    C18 H18A . 0.9300 ?
    C19 C14 . 1.387(6) ?
    C19 C18 . 1.398(7) ?
loop_
    _geom_angle_atom_site_label_1
    _geom_angle_atom_site_label_2
    _geom_angle_atom_site_label_3
    _geom_angle_site_symmetry_1
    _geom_angle_site_symmetry_3
    _geom_angle
    _geom_angle_publ_flag
    Cu1 Br2 Cu1 2_567 . 72.46(3) ?
    Br1 Cu1 Br2 . 2_567 129.22(4) ?
    Br1 Cu1 Br2 . . 122.83(4) ?
    Br2 Cu1 Br2 2_567 . 107.54(3) ?
    Br1 Cu1 Cu1 . 2_567 172.96(5) ?
    Br2 Cu1 Cu1 2_567 2_567 54.69(3) ?
    Br2 Cu1 Cu1 . 2_567 52.85(3) ?
    C9 N2 C19 . . 108.6(4) ?
    C9 N2 C8 . . 125.8(4) ?
    C19 N2 C8 . . 125.5(4) ?
    C9 N3 C14 . . 108.3(4) ?
    C9 N3 C11 . . 127.0(4) ?
    C14 N3 C11 . . 124.8(4) ?
    N1 C1 C2 . . 177.3(6) ?
    C7 C2 C3 . . 120.7(4) ?
    C7 C2 C1 . . 119.9(5) ?
    C3 C2 C1 . . 119.4(5) ?
    C2 C3 C4 . . 119.8(5) ?
    C2 C3 H3A . . 120.1 ?
    C4 C3 H3A . . 120.1 ?
    C5 C4 C3 . . 119.9(5) ?
    C5 C4 H4A . . 120.1 ?
    C3 C4 H4A . . 120.1 ?
    C4 C5 C6 . . 119.9(4) ?
    C4 C5 C8 . . 120.3(4) ?
    C6 C5 C8 . . 119.8(4) ?
    C7 C6 C5 . . 120.1(4) ?
    C7 C6 H6A . . 119.9 ?
    C5 C6 H6A . . 119.9 ?
    C2 C7 C6 . . 119.6(5) ?
    C2 C7 H7A . . 120.2 ?
    C6 C7 H7A . . 120.2 ?
    N2 C8 C5 . . 112.7(4) ?
    N2 C8 H8A . . 109.0 ?
    C5 C8 H8A . . 109.0 ?
    N2 C8 H8B . . 109.0 ?
    C5 C8 H8B . . 109.0 ?
    H8A C8 H8B . . 107.8 ?
    N2 C9 N3 . . 109.6(4) ?
    N2 C9 C10 . . 125.1(4) ?
    N3 C9 C10 . . 125.3(4) ?
    C9 C10 H10A . . 109.5 ?
    C9 C10 H10B . . 109.5 ?
    H10A C10 H10B . . 109.5 ?
    C9 C10 H10C . . 109.5 ?
    H10A C10 H10C . . 109.5 ?
    H10B C10 H10C . . 109.5 ?
    N3 C11 C12 . . 113.8(4) ?
    N3 C11 H11A . . 108.8 ?
    C12 C11 H11A . . 108.8 ?
    N3 C11 H11B . . 108.8 ?
    C12 C11 H11B . . 108.8 ?
    H11A C11 H11B . . 107.7 ?
    C13 C12 C11 . . 124.3(6) ?
    C13 C12 H12A . . 117.8 ?
    C11 C12 H12A . . 117.8 ?
    C12 C13 H13C . . 120.0 ?
    C12 C13 H13A . . 120.0 ?
    H13C C13 H13A . . 120.0 ?
    C19 C14 C15 . . 122.2(4) ?
    C19 C14 N3 . . 106.8(4) ?
    C15 C14 N3 . . 130.9(5) ?
    C16 C15 C14 . . 115.7(5) ?
    C16 C15 H15A . . 122.2 ?
    C14 C15 H15A . . 122.2 ?
    C17 C16 C15 . . 121.9(5) ?
    C17 C16 H16A . . 119.0 ?
    C15 C16 H16A . . 119.0 ?
    C18 C17 C16 . . 122.9(5) ?
    C18 C17 H17A . . 118.5 ?
    C16 C17 H17A . . 118.5 ?
    C17 C18 C19 . . 115.6(5) ?
    C17 C18 H18A . . 122.2 ?
    C19 C18 H18A . . 122.2 ?
    C14 C19 C18 . . 121.6(4) ?
    C14 C19 N2 . . 106.7(4) ?
    C18 C19 N2 . . 131.7(4) ?
loop_
    _geom_torsion_atom_site_label_1
    _geom_torsion_atom_site_label_2
    _geom_torsion_atom_site_label_3
    _geom_torsion_atom_site_label_4
    _geom_torsion_site_symmetry_1
    _geom_torsion_site_symmetry_2
    _geom_torsion_site_symmetry_3
    _geom_torsion_site_symmetry_4
    _geom_torsion
    _geom_torsion_publ_flag
    Cu1 Br2 Cu1 Br1 2_567 . . . -173.22(6) ?
    Cu1 Br2 Cu1 Br2 2_567 . . 2_567 0.0 ?
    C9 N2 C8 C5 . . . . 79.9(6) ?
    C19 N2 C8 C5 . . . . -97.3(5) ?
    C8 N2 C9 N3 . . . . -177.6(4) ?
    C19 N2 C9 N3 . . . . 0.0(5) ?
    C8 N2 C9 C10 . . . . 2.5(7) ?
    C19 N2 C9 C10 . . . . -179.9(4) ?
    C8 N2 C19 C14 . . . . 177.4(4) ?
    C9 N2 C19 C14 . . . . -0.2(5) ?
    C8 N2 C19 C18 . . . . -3.9(8) ?
    C9 N2 C19 C18 . . . . 178.5(5) ?
    C11 N3 C9 N2 . . . . -179.4(4) ?
    C14 N3 C9 N2 . . . . 0.2(5) ?
    C11 N3 C9 C10 . . . . 0.5(7) ?
    C14 N3 C9 C10 . . . . -179.9(5) ?
    C9 N3 C11 C12 . . . . -117.9(5) ?
    C14 N3 C11 C12 . . . . 62.6(6) ?
    C9 N3 C14 C15 . . . . -177.9(5) ?
    C11 N3 C14 C15 . . . . 1.7(8) ?
    C9 N3 C14 C19 . . . . -0.3(5) ?
    C11 N3 C14 C19 . . . . 179.3(4) ?
    C1 C2 C3 C4 . . . . -176.8(5) ?
    C7 C2 C3 C4 . . . . 0.1(8) ?
    C1 C2 C7 C6 . . . . 177.6(5) ?
    C3 C2 C7 C6 . . . . 0.7(8) ?
    C2 C3 C4 C5 . . . . -0.5(8) ?
    C6 C5 C4 C3 . . . . 0.1(8) ?
    C8 C5 C4 C3 . . . . 178.5(5) ?
    C4 C5 C6 C7 . . . . 0.7(8) ?
    C8 C5 C6 C7 . . . . -177.7(5) ?
    C4 C5 C8 N2 . . . . 61.6(6) ?
    C6 C5 C8 N2 . . . . -119.9(5) ?
    C2 C7 C6 C5 . . . . -1.1(8) ?
    N3 C11 C12 C13 . . . . -135.1(7) ?
    N3 C14 C15 C16 . . . . 178.1(5) ?
    C19 C14 C15 C16 . . . . 0.8(7) ?
    C15 C16 C17 C18 . . . . 0.2(8) ?
    C17 C16 C15 C14 . . . . -0.6(8) ?
    N2 C19 C14 N3 . . . . 0.3(5) ?
    N2 C19 C14 C15 . . . . 178.1(4) ?
    C18 C19 C14 N3 . . . . -178.5(4) ?
    C18 C19 C14 C15 . . . . -0.7(7) ?
    C19 C18 C17 C16 . . . . 0.0(8) ?
    N2 C19 C18 C17 . . . . -178.3(5) ?
    C14 C19 C18 C17 . . . . 0.2(7) ?
loop_
    _geom_hbond_atom_site_label_D
    _geom_hbond_atom_site_label_H
    _geom_hbond_atom_site_label_A
    _geom_hbond_site_symmetry_A
    _geom_hbond_distance_DH
    _geom_hbond_distance_HA
    _geom_hbond_distance_DA
    _geom_hbond_angle_DHA
    C8 H8A Br1 2_666 0.97 2.90 3.863(5) 175.0
    C10 H10C Br1 . 0.96 2.93 3.788(5) 149.9
    C17 H17A Br1 2_566 0.93 2.92 3.707(5) 143.4
    C4 H4a Cg1 1_554 0.93 3.36 3.746(2) 107.5(2)
data_New_Global_Publ_Block
_journal_date_recd_electronic     2008-08-13
_journal_date_accepted     2008-08-20
_journal_name_full     'Acta Crystallographica, Section E'
_journal_year     2008
_journal_volume     64
_journal_issue      9
_journal_page_first     m1198
_journal_page_last     m1198
_journal_paper_category     QM
_journal_coeditor_code     HK2513
_publ_contact_author_name     'Wei Wang*'
_publ_contact_author_address
;
Ordered Matter Science Research Center,
Southeast University,
Nanjing 210096,
P. R. China
;
_publ_contact_author_email     'seuwangwei@gmail.com'
_publ_contact_author_fax     '86-25-52090626'
_publ_contact_author_phone     '86-25-52090626'
_publ_section_title
;
Bis[3-allyl-1-(4-cyanobenzyl)-2-methylbenzimidazolium] 
di-\m-bromido-bis[bromidocuprate(I)]
;
_publ_section_title_footnote     .
loop_
    _publ_author_name
    _publ_author_footnote
    _publ_author_address
    'Xu, Guang-Hai' .
;
Ordered Matter Science Research Center,
Southeast University,
Nanjing 210096,
People's Republic of China
;
    'Wang, Wei' .
;
Ordered Matter Science Research Center,
Southeast University,
Nanjing 210096,
People's Republic of China
;
_publ_section_synopsis     .
