# Supplementary material for: Bis[3-allyl-1-(4-cyanobenzyl)-2-methylbenzimidazolium] di-μ-bromido-bis[bromidocuprate(I)]
Source: Acta Crystallogr Sect E Struct Rep Online. 2008 Aug 23;64(Pt 9):m1198. doi: 10.1107/S1600536808026937 (PMC2960546; doi:10.1107/S1600536808026937)
Supplement: Supplementary file 2 [file e-64-m1198-Isup2.hkl]

# 
# h,k,l, Fc-squared, Fo-squared, sigma(Fo-squared) and status flag 
# 
data_I
_shelx_title ' 1 in P1                         P-1' 
_shelx_refln_list_code          4 
_shelx_F_calc_maximum      203.86 
_exptl_crystal_F_000       504.00 
_reflns_d_resolution_high  0.7703 
 
loop_ 
 _symmetry_equiv_pos_as_xyz 
 'x, y, z' 
 '-x, -y, -z' 
 
_cell_length_a     9.6407 
_cell_length_b    10.1029 
_cell_length_c    11.0389 
_cell_angle_alpha  87.270 
_cell_angle_beta   69.990 
_cell_angle_gamma  81.410 
 
_shelx_F_squared_multiplier     1.000 
 
loop_ 
 _refln_index_h 
 _refln_index_k 
 _refln_index_l 
 _refln_F_squared_calc 
 _refln_F_squared_meas 
 _refln_F_squared_sigma 
 _refln_observed_status 
   2   0   0      137.14      160.32     15.96 o 
   3   0   0       52.89       36.50      7.92 o 
   4   0   0     2884.01     2822.95     51.29 o 
   5   0   0       19.65       34.45     12.44 o 
   6   0   0        5.31       49.18     16.39 o 
   7   0   0     1612.77     1666.60     76.93 o 
   8   0   0       36.73       59.98     28.68 o 
   9   0   0      741.77      707.41     59.38 o 
  10   0   0      217.88      210.34     39.49 o 
  11   0   0        1.98       20.03     33.78 o 
 -11   1   0       31.31       14.80     21.32 o 
 -10   1   0      154.15      162.82     35.34 o 
  -9   1   0     1125.38     1296.74     70.46 o 
  -8   1   0      133.45      133.14     30.34 o 
  -7   1   0       11.02       13.33     12.40 o 
  -6   1   0      259.43      260.96     31.98 o 
  -5   1   0     2078.76     2299.38     61.97 o 
  -4   1   0     1427.59     1411.29     65.36 o 
  -2   1   0     4630.38     4078.20     35.40 o 
  -1   1   0       73.49       46.05      2.17 o 
   3   1   0      604.67      693.23     15.44 o 
   4   1   0     7252.06     7124.25     71.65 o 
   5   1   0     1264.34     1287.50     42.68 o 
   6   1   0       19.72       24.74      6.13 o 
   7   1   0      870.93      895.92     52.68 o 
   8   1   0       49.60       65.58     24.57 o 
   9   1   0       53.07       64.02     38.07 o 
  10   1   0      178.00      140.95     29.77 o 
  11   1   0       89.62       73.30     38.65 o 
 -11   2   0       18.95       59.79     22.51 o 
 -10   2   0       22.99       11.83     20.64 o 
  -9   2   0      240.67      254.45     38.69 o 
  -8   2   0      559.75      570.62     54.99 o 
  -7   2   0     1652.33     1790.91    100.93 o 
  -5   2   0     5677.66     6341.93    194.68 o 
  -4   2   0     1149.98     1126.24     41.48 o 
  -3   2   0      319.96      348.31     23.60 o 
  -2   2   0     1802.00     1800.72     72.69 o 
  -1   2   0     1414.71     1424.48     56.40 o 
   0   2   0      118.27       97.54      8.56 o 
   1   2   0      330.98      322.64      7.81 o 
   3   2   0      139.36       82.50     10.96 o 
   4   2   0    10537.88    10603.69    178.44 o 
   5   2   0     1409.12     1284.22     47.81 o 
   6   2   0      440.12      441.04     19.80 o 
   7   2   0       37.36       55.17      8.80 o 
   8   2   0      921.19     1001.23     66.69 o 
   9   2   0      237.42      262.04     38.74 o 
  10   2   0       59.05       48.16     22.25 o 
  11   2   0       98.53       71.27     23.04 o 
 -10   3   0       11.45       34.98     24.56 o 
  -9   3   0       10.98       76.98     28.22 o 
  -8   3   0      512.74      467.80    118.31 o 
  -7   3   0     1951.42     2107.23     60.28 o 
  -6   3   0      233.05      237.72     24.79 o 
  -5   3   0     2359.17     2586.45     83.09 o 
  -4   3   0      233.90      195.35      8.52 o 
  -3   3   0     2263.65     2315.43     47.73 o 
  -2   3   0        0.91        2.08      7.07 o 
  -1   3   0     5069.40     4863.53     45.25 o 
   0   3   0     1804.18     1512.26     43.99 o 
   1   3   0        0.59       13.59      7.29 o 
   2   3   0     8635.61     8428.33    104.99 o 
   3   3   0      112.84      117.32     11.71 o 
   4   3   0     1540.94     1516.86     38.06 o 
   5   3   0     2005.69     1985.00     46.92 o 
   6   3   0     3063.20     3296.23     45.82 o 
   7   3   0      212.34      207.96     17.81 o 
   8   3   0      686.90      729.01     32.63 o 
   9   3   0      707.88      795.91     60.33 o 
  10   3   0       20.01       24.16     12.23 o 
  11   3   0       24.06        0.20     23.81 o 
 -10   4   0       97.38      114.71     31.64 o 
  -9   4   0       30.04       47.52     28.33 o 
  -8   4   0        5.02       35.15     27.37 o 
  -7   4   0      459.99      429.09     49.65 o 
  -6   4   0       21.89       48.22     37.14 o 
  -5   4   0      426.15      439.63     28.88 o 
  -4   4   0      134.04      134.26     13.29 o 
  -3   4   0     5854.95     5606.13     72.88 o 
  -2   4   0      438.21      471.17     19.19 o 
  -1   4   0     5371.45     4684.52     94.97 o 
   0   4   0        9.71       11.27     11.07 o 
   1   4   0     4256.18     3904.16     76.95 o 
   2   4   0      650.51      604.04     16.35 o 
   3   4   0       18.70       15.62      9.98 o 
   4   4   0       50.07       55.00     14.38 o 
   5   4   0      375.22      400.09     25.58 o 
   6   4   0     1889.25     1747.67     54.84 o 
   7   4   0     1367.77     1351.61     44.35 o 
   8   4   0       22.60       24.28     13.18 o 
   9   4   0      392.93      410.53     46.40 o 
  10   4   0      120.88      112.42     25.76 o 
  11   4   0        4.50        9.80     16.40 o 
 -10   5   0       36.90       49.23     26.87 o 
  -9   5   0       19.04       -1.30     29.07 o 
  -8   5   0      138.41      163.28     29.88 o 
  -7   5   0        7.72       23.10     24.54 o 
  -6   5   0      108.29      104.65     25.97 o 
  -5   5   0       37.86       31.32      8.79 o 
  -4   5   0       36.62       31.38     11.36 o 
  -3   5   0     3716.32     3704.13    198.77 o 
  -2   5   0      113.69      102.27     11.60 o 
  -1   5   0      272.31      242.18     17.00 o 
   0   5   0       64.76       97.18     12.79 o 
   1   5   0     4720.08     4570.76    130.90 o 
   2   5   0      557.11      486.81     22.16 o 
   3   5   0      103.66      119.18     10.76 o 
   4   5   0     1815.64     1767.82     41.12 o 
   5   5   0      870.44      840.24     24.83 o 
   6   5   0      735.63      641.31     40.20 o 
   7   5   0      351.13      316.95     27.04 o 
   8   5   0       31.63       18.22      9.89 o 
   9   5   0       75.46       72.50     23.81 o 
  10   5   0      468.35      400.57     51.68 o 
  11   5   0       95.28       66.21     20.52 o 
  -9   6   0       21.27       37.06     26.61 o 
  -8   6   0      164.53      175.91     45.48 o 
  -7   6   0        7.72       14.48     26.38 o 
  -6   6   0       13.59       37.69     24.89 o 
  -5   6   0        2.90        7.30      6.86 o 
  -4   6   0       26.01       45.48     20.23 o 
  -3   6   0     2245.83     2330.52    162.34 o 
  -2   6   0        9.04       25.33     12.00 o 
  -1   6   0       51.22       76.39     13.73 o 
   0   6   0       55.05       73.79     11.06 o 
   1   6   0     6378.44     6067.46    112.88 o 
   2   6   0      454.30      444.78     21.59 o 
   3   6   0       86.97       81.63      9.94 o 
   4   6   0      576.76      528.67     20.89 o 
   5   6   0      523.14      503.74     21.71 o 
   6   6   0       26.37       17.59     18.87 o 
   7   6   0       37.84       35.89     16.07 o 
   8   6   0      182.93      213.76     23.73 o 
   9   6   0       25.12       20.46     11.20 o 
  10   6   0      106.33       97.52     25.44 o 
  11   6   0      279.05      204.86     33.96 o 
  -8   7   0      139.46      137.13     31.67 o 
  -7   7   0       17.15      -13.23     25.23 o 
  -6   7   0       24.52       -0.15     21.90 o 
  -5   7   0       43.75       24.51     21.55 o 
  -4   7   0      367.06      296.01     19.77 o 
  -3   7   0      250.83      263.70     40.19 o 
  -2   7   0        8.91       16.05     12.69 o 
  -1   7   0     1247.60     1273.68     49.09 o 
   0   7   0       57.11       48.65     14.43 o 
   1   7   0     2583.52     2548.40     47.60 o 
   2   7   0      497.62      478.94     24.93 o 
   3   7   0      656.84      610.04     33.25 o 
   4   7   0        0.52        3.59     11.98 o 
   5   7   0     1224.65     1288.18     44.32 o 
   6   7   0      487.31      506.44     25.46 o 
   7   7   0        7.52       10.21     13.56 o 
   8   7   0      503.08      500.10     27.44 o 
   9   7   0       13.15       12.07     15.02 o 
  10   7   0        2.22        9.24     17.57 o 
  -8   8   0       53.36       71.00     36.33 o 
  -7   8   0       22.61       -3.25     25.24 o 
  -6   8   0        9.32       30.44     23.60 o 
  -5   8   0       20.06       17.83     20.85 o 
  -4   8   0      740.99      788.20     30.71 o 
  -3   8   0        2.65       -8.45     13.50 o 
  -2   8   0      304.10      306.80     23.72 o 
  -1   8   0      419.12      498.58     32.39 o 
   0   8   0       74.91       92.43     17.22 o 
   1   8   0      147.76      158.16     18.05 o 
   2   8   0      210.33      214.81     23.64 o 
   3   8   0     1239.59     1178.98     48.73 o 
   4   8   0       30.15       54.02     16.16 o 
   5   8   0      310.97      340.78     22.15 o 
   6   8   0      329.18      336.79     22.89 o 
   7   8   0       76.69       67.18     13.96 o 
   8   8   0      109.02      128.58     27.52 o 
   9   8   0       14.01       19.79     20.67 o 
  10   8   0       94.30       69.06     31.40 o 
  -7   9   0       10.70       45.10     25.04 o 
  -6   9   0      157.53      145.65     41.72 o 
  -5   9   0       56.16       54.88     25.36 o 
  -4   9   0      219.10      195.49     21.49 o 
  -3   9   0       11.45        6.98     14.45 o 
  -2   9   0      273.77      319.25     26.89 o 
  -1   9   0        4.59        2.53     11.01 o 
   0   9   0      300.66      260.99     21.88 o 
   1   9   0       78.36       81.66     14.60 o 
   2   9   0      174.14      125.65     22.74 o 
   3   9   0      481.11      465.77     40.71 o 
   4   9   0        6.30       19.92     11.28 o 
   5   9   0        0.20        8.18     12.77 o 
   6   9   0       68.73      100.22     17.41 o 
   7   9   0      416.86      358.38     24.84 o 
   8   9   0        3.61       22.44     19.89 o 
   9   9   0       42.96       43.45     29.14 o 
  -6  10   0       97.59       84.90     28.79 o 
  -5  10   0        0.48       29.71     21.94 o 
  -4  10   0        5.33       20.26     21.18 o 
  -3  10   0        0.41        5.45     14.31 o 
  -2  10   0      259.91      332.34     24.16 o 
  -1  10   0        0.09       -6.52     11.85 o 
   0  10   0      175.59      213.61     29.65 o 
   1  10   0      235.66      268.45     30.36 o 
   2  10   0      100.81      101.29     25.02 o 
   3  10   0        4.92        3.08     14.30 o 
   4  10   0        8.65       28.86     13.54 o 
   5  10   0      192.95      203.58     38.54 o 
   6  10   0       42.55       79.72     49.94 o 
   7  10   0      183.88      137.56     23.99 o 
   8  10   0       74.07       54.51     23.57 o 
  -4  11   0        0.97       13.00     20.21 o 
  -3  11   0        6.33       -4.69     17.04 o 
  -2  11   0       91.95      101.56     19.58 o 
  -1  11   0        1.38       -2.99     15.19 o 
   0  11   0       10.87       17.88     14.66 o 
   1  11   0       97.70       92.65     20.58 o 
   2  11   0      218.39      262.86     55.68 o 
   3  11   0       11.73       26.18     40.44 o 
   4  11   0        3.00       17.27     14.14 o 
   5  11   0       46.56       44.72     14.68 o 
   6  11   0       49.99       52.05     21.13 o 
   7  11   0        0.99       22.83     42.64 o 
  -3  12   0       40.02       75.44     32.68 o 
  -2  12   0        5.75       28.80     19.55 o 
  -1  12   0        0.53       31.76     20.92 o 
   0  12   0       87.47       50.69     20.77 o 
   1  12   0        7.58       19.82      9.94 o 
   2  12   0       75.97       60.90     25.88 o 
   3  12   0       27.77       40.98     19.81 o 
   4  12   0       19.33      -26.54     39.40 o 
   5  12   0        1.85       -7.30     44.85 o 
   6  12   0        8.72      -16.80     44.50 o 
   1  13   0        3.58       23.18     35.92 o 
   2  13   0        2.29       -9.27     36.62 o 
  -5 -12   1       14.07       25.15     40.67 o 
  -4 -12   1      170.57      135.46     47.86 o 
  -3 -12   1        4.10       24.91     39.86 o 
  -2 -12   1       26.10       55.62     44.03 o 
  -1 -12   1       18.18       23.99     37.89 o 
   0 -12   1        1.79        6.03     35.69 o 
   1 -12   1        0.61       90.85     47.86 o 
   2 -12   1       44.75       68.27     31.17 o 
  -7 -11   1      122.48      133.26     47.51 o 
  -6 -11   1       10.33      -39.98     39.98 o 
  -5 -11   1        1.72       35.81     43.69 o 
  -4 -11   1      144.40      139.63     31.36 o 
  -3 -11   1        6.38       -1.10     14.38 o 
  -2 -11   1       39.46       26.87     12.79 o 
  -1 -11   1       21.62       20.73     17.54 o 
   0 -11   1       32.51       38.34     13.28 o 
   1 -11   1        0.81        8.82     14.32 o 
   2 -11   1      128.14      114.18     21.98 o 
   3 -11   1       80.40       90.04     18.00 o 
   4 -11   1        2.98       14.67     18.93 o 
   5 -11   1       10.79       -6.26     28.97 o 
  -8 -10   1        1.53      -36.15     37.31 o 
  -7 -10   1      101.66       46.70     42.64 o 
  -6 -10   1       18.87        5.44     13.64 o 
  -5 -10   1      126.27      113.00     23.74 o 
  -4 -10   1       31.93       34.27     18.09 o 
  -3 -10   1      109.16       93.02     18.01 o 
  -2 -10   1        0.37       17.18     12.86 o 
  -1 -10   1       95.39       88.90     18.02 o 
   0 -10   1      200.02      221.48     41.39 o 
   1 -10   1       16.55        3.44     16.49 o 
   2 -10   1       25.77       14.54     14.09 o 
   3 -10   1       81.39       95.67     24.46 o 
   4 -10   1       83.06       89.99     17.73 o 
   5 -10   1        1.87      -17.41     33.43 o 
   6 -10   1        0.73       22.83     22.69 o 
  -9  -9   1      142.11      115.07     37.43 o 
  -8  -9   1        0.22       -1.56     14.34 o 
  -7  -9   1       36.54       16.70     13.54 o 
  -6  -9   1        0.84        7.56     13.74 o 
  -5  -9   1      639.11      666.11     70.62 o 
  -4  -9   1       25.34       40.65     14.45 o 
  -3  -9   1      419.12      357.39     30.86 o 
  -2  -9   1      304.42      275.77     57.68 o 
  -1  -9   1      125.05      100.53     15.72 o 
   0  -9   1      101.50      104.92     16.60 o 
   1  -9   1        0.27        4.35     10.44 o 
   2  -9   1       13.62        3.91     14.44 o 
   3  -9   1       77.90       37.89     30.48 o 
   4  -9   1      196.69      210.13     40.06 o 
   6  -9   1       32.54       36.60     24.17 o 
   7  -9   1       12.25       11.30     22.80 o 
  -9  -8   1      120.80      147.11     22.49 o 
  -8  -8   1       17.05       29.96     15.75 o 
  -7  -8   1        1.15       -5.62     14.20 o 
  -6  -8   1       45.18       40.34     21.69 o 
  -5  -8   1     1709.81     1859.78     48.30 o 
  -4  -8   1       48.84       53.22     25.23 o 
  -3  -8   1       21.46       23.35     20.39 o 
  -2  -8   1      359.26      357.27     25.73 o 
  -1  -8   1      502.03      507.11     32.53 o 
   0  -8   1       62.02       51.80     14.67 o 
   1  -8   1       43.40       30.53     13.30 o 
   2  -8   1      310.24      376.66     28.55 o 
   3  -8   1       49.68       82.46     18.43 o 
   4  -8   1       37.03       43.14     14.37 o 
   5  -8   1      125.29      102.44     16.36 o 
   6  -8   1       12.50      -12.73     21.87 o 
   7  -8   1      190.82      172.00     29.14 o 
   8  -8   1       21.40       54.93     25.83 o 
 -10  -7   1      149.01      155.57     25.87 o 
  -9  -7   1       21.05        5.40     13.97 o 
  -8  -7   1      295.89      239.34     20.72 o 
  -7  -7   1       11.68       21.39     14.71 o 
  -6  -7   1       69.52       37.05     21.34 o 
  -5  -7   1      873.46      946.77     30.87 o 
  -4  -7   1      177.63      165.36     15.68 o 
  -3  -7   1      356.66      414.38     22.18 o 
  -2  -7   1      254.73      255.44     22.58 o 
  -1  -7   1     1926.43     1942.20     47.95 o 
   0  -7   1      725.24      684.63     56.51 o 
   1  -7   1       41.22       42.61     12.38 o 
   2  -7   1      630.94      605.56     30.98 o 
   3  -7   1      142.32      157.70     31.52 o 
   4  -7   1       17.30       19.05     12.19 o 
   5  -7   1      131.82      124.20     14.53 o 
   6  -7   1       92.69      103.31     29.20 o 
   7  -7   1       74.08       85.09     27.03 o 
   8  -7   1        6.29      -11.18     25.96 o 
   9  -7   1      127.54      148.59     30.54 o 
 -10  -6   1      284.85      223.44     37.86 o 
  -9  -6   1       14.59       -1.94     18.24 o 
  -8  -6   1       10.05       -0.58     15.51 o 
  -7  -6   1      655.22      579.03     27.39 o 
  -6  -6   1     1751.48     1732.45     40.93 o 
  -5  -6   1      447.38      524.77     36.91 o 
  -4  -6   1      202.76      190.15     16.53 o 
  -3  -6   1     1889.81     1851.30     36.50 o 
  -2  -6   1       16.70       31.50     14.78 o 
  -1  -6   1     3025.09     2831.22     59.08 o 
   0  -6   1     3262.59     3416.62     68.66 o 
   1  -6   1       70.42       67.06     13.51 o 
   2  -6   1      241.67      219.10     15.46 o 
   3  -6   1      792.88      717.90     30.90 o 
   4  -6   1      441.09      452.72     25.67 o 
   5  -6   1       82.63       37.36     15.91 o 
   6  -6   1      280.94      202.02     79.55 o 
   7  -6   1        0.60       -5.95     58.52 o 
   8  -6   1        1.10        2.86     25.25 o 
   9  -6   1      149.46      196.93     40.85 o 
 -11  -5   1        0.26       75.66     37.60 o 
 -10  -5   1      306.99      245.93     39.56 o 
  -9  -5   1        9.41        1.74     12.04 o 
  -8  -5   1      225.56      248.08     38.05 o 
  -7  -5   1      287.67      279.54     25.80 o 
  -6  -5   1     2413.63     2467.30     84.37 o 
  -5  -5   1      944.85      942.02     50.19 o 
  -4  -5   1      279.95      254.33     15.93 o 
  -3  -5   1      631.53      561.74     23.97 o 
  -2  -5   1      399.20      470.36     24.93 o 
  -1  -5   1      936.37      821.48     27.16 o 
   0  -5   1     3259.56     3343.54    115.84 o 
   1  -5   1     1412.52     1364.30     42.57 o 
   2  -5   1      565.55      484.99     22.20 o 
   3  -5   1     1332.07     1308.91     51.09 o 
   4  -5   1     3117.23     3129.66     42.32 o 
   5  -5   1      162.56      145.27     11.87 o 
   6  -5   1      100.74       92.41     23.75 o 
   7  -5   1        0.17       -1.10     24.61 o 
   8  -5   1      153.73      116.32     29.70 o 
   9  -5   1       76.86      105.56     30.09 o 
  10  -5   1        2.21       12.33     27.11 o 
 -11  -4   1       11.38       55.57     16.08 o 
 -10  -4   1      116.27      106.77     32.21 o 
  -9  -4   1       20.98       16.97     17.05 o 
  -8  -4   1     1746.93     2043.15     43.90 o 
  -7  -4   1      164.83      178.65     19.54 o 
  -6  -4   1      725.88      716.88     33.20 o 
  -5  -4   1     2232.42     2144.41     36.87 o 
  -4  -4   1     1027.44      925.64     57.41 o 
  -3  -4   1      489.58      536.79     23.63 o 
  -2  -4   1     2133.96     2138.94     64.28 o 
  -1  -4   1       97.35       81.94     10.44 o 
   0  -4   1     1874.71     1479.72     36.54 o 
   1  -4   1     2759.36     2503.07     58.21 o 
   2  -4   1     1625.39     1479.74     36.83 o 
   3  -4   1     1974.75     1965.44     46.88 o 
   4  -4   1     5183.32     5252.58     92.54 o 
   5  -4   1      113.10       94.40     11.75 o 
   6  -4   1      396.08      376.84     28.23 o 
   7  -4   1       36.04       41.30     26.01 o 
   8  -4   1      907.55      993.81     53.98 o 
   9  -4   1       13.87       -2.41     25.19 o 
  10  -4   1        1.07      -17.50     41.37 o 
 -11  -3   1      129.71       78.38     26.45 o 
 -10  -3   1        4.98       -4.24     37.95 o 
  -9  -3   1        2.34      -10.75     22.12 o 
  -8  -3   1     1573.43     1610.03     49.01 o 
  -7  -3   1      596.80      627.66     31.94 o 
  -6  -3   1      229.76      218.31     15.81 o 
  -5  -3   1      582.22      597.03     36.14 o 
  -4  -3   1     5123.42     5272.02     68.83 o 
  -3  -3   1     1251.08     1331.91     34.13 o 
  -2  -3   1     1259.26     1192.78     28.36 o 
  -1  -3   1    10291.10    10058.73    210.15 o 
   0  -3   1     5314.40     4647.43     59.16 o 
   1  -3   1     1723.61     1372.38     31.25 o 
   2  -3   1     2119.14     2274.43     47.92 o 
   3  -3   1       47.00       61.72     13.34 o 
   4  -3   1      970.79      952.05     50.03 o 
   5  -3   1      724.49      700.22     36.97 o 
   6  -3   1     2233.61     2338.09     88.99 o 
   7  -3   1        4.55       11.70     31.52 o 
   8  -3   1      462.21      554.13     59.10 o 
   9  -3   1        3.32       19.24     28.22 o 
  10  -3   1       55.77       66.96     29.25 o 
  11  -3   1        5.41       18.61     17.96 o 
 -11  -2   1      110.25      115.18     25.85 o 
 -10  -2   1      116.97      126.52     26.66 o 
  -9  -2   1      164.86      168.83     49.71 o 
  -8  -2   1      335.84      339.40     40.44 o 
  -7  -2   1        0.36        7.24      9.08 o 
  -6  -2   1      104.07      116.53     12.74 o 
  -5  -2   1       13.80       19.91      8.00 o 
  -4  -2   1    14372.95    16440.87    142.59 o 
  -3  -2   1     7857.65     8566.69     65.41 o 
  -2  -2   1     1546.85     1610.87     40.06 o 
  -1  -2   1     1041.84     1150.46     35.06 o 
   0  -2   1     2500.12     2441.85     40.57 o 
   2  -2   1       49.96       49.48      9.45 o 
   3  -2   1     2190.48     2250.25     54.24 o 
   4  -2   1       92.15       56.78     12.50 o 
   5  -2   1      449.31      596.27     32.90 o 
   6  -2   1     1886.86     1941.86     53.48 o 
   7  -2   1        1.20       -1.76     27.12 o 
   8  -2   1       43.11       58.20     24.86 o 
   9  -2   1        6.93      -29.66     39.05 o 
  10  -2   1      381.16      305.22     87.84 o 
  11  -2   1        2.67        9.97     18.31 o 
 -11  -1   1        0.03       23.45     18.10 o 
 -10  -1   1        3.30       55.37     25.14 o 
  -9  -1   1      687.21      773.38     65.71 o 
  -8  -1   1       12.25      -11.52     22.59 o 
  -7  -1   1       78.53      129.91     39.51 o 
  -6  -1   1      965.42      984.58     20.97 o 
  -5  -1   1       11.52       -0.42      8.35 o 
  -4  -1   1     3281.90     3533.13     48.13 o 
  -3  -1   1    11792.34    12460.11    118.65 o 
  -2  -1   1     2229.02     2180.75     42.71 o 
  -1  -1   1      180.07      181.28      4.40 o 
   0  -1   1     7552.10     6747.05     74.74 o 
   1  -1   1    10706.72    11534.77     61.58 o 
   2  -1   1      242.71      225.96      6.84 o 
   3  -1   1     5625.70     5596.21     53.44 o 
   4  -1   1     1828.70     1737.06     95.72 o 
   5  -1   1       47.32       89.57     17.26 o 
   6  -1   1      854.94      961.10     52.84 o 
   7  -1   1      110.86      137.78     37.66 o 
   8  -1   1        0.95       10.13     17.50 o 
   9  -1   1        3.85       31.93     38.76 o 
  10  -1   1      552.47      615.52     59.81 o 
  11  -1   1       28.47       16.21     35.05 o 
 -11   0   1       93.99      140.91     36.62 o 
 -10   0   1       55.33       32.90     24.98 o 
  -9   0   1     1201.43     1272.23    164.78 o 
  -8   0   1       31.59       65.47     35.86 o 
  -7   0   1      309.82      315.79     35.98 o 
  -6   0   1      298.32      314.67     27.34 o 
  -5   0   1     1056.67     1019.60     54.35 o 
  -4   0   1       38.92       18.07      5.22 o 
  -3   0   1      401.53      409.18     11.80 o 
  -2   0   1     3130.70     3388.09     38.01 o 
  -1   0   1      531.04      513.07      6.66 o 
   2   0   1     2732.54     2574.32     41.44 o 
   3   0   1      386.32      442.04      9.06 o 
   4   0   1     3532.75     3599.36     59.62 o 
   5   0   1     9705.13     9942.70    280.08 o 
   6   0   1      536.60      655.22     36.14 o 
   7   0   1       19.58       22.07     19.41 o 
   8   0   1        9.41       11.11     18.02 o 
   9   0   1       44.03       21.00     27.17 o 
  10   0   1      452.20      511.79     55.51 o 
  11   0   1        6.55       -8.72     25.31 o 
 -11   1   1      122.86       87.55     33.55 o 
 -10   1   1        5.10       52.22     23.23 o 
  -9   1   1      560.51      673.86     61.42 o 
  -8   1   1      146.33      162.90     26.84 o 
  -7   1   1     1225.03     1273.14     69.25 o 
  -6   1   1      101.98      103.71     26.88 o 
  -5   1   1     4054.05     4744.08    152.15 o 
  -4   1   1     1723.45     1677.26     51.50 o 
  -3   1   1     1647.39     1513.66     26.59 o 
  -2   1   1     3515.03     3698.41     47.58 o 
  -1   1   1     1145.13     1004.80     18.02 o 
   0   1   1      321.46      331.76     12.75 o 
   1   1   1     3575.35     3464.90     34.30 o 
   2   1   1     7943.62     8437.63     88.32 o 
   3   1   1     1219.34     1269.12     28.18 o 
   4   1   1     2156.53     2185.88     55.95 o 
   6   1   1        5.65       -2.75      7.39 o 
   7   1   1        2.80       15.22      7.75 o 
   8   1   1       22.08       36.33     16.37 o 
   9   1   1      484.74      516.09     52.39 o 
  10   1   1       80.67       77.27     22.66 o 
  11   1   1        1.41      -23.35     25.34 o 
 -10   2   1       11.35        6.19     29.90 o 
  -9   2   1        0.93       -6.14     36.27 o 
  -8   2   1      226.16      212.36     33.87 o 
  -7   2   1      924.92      860.27     59.06 o 
  -6   2   1      192.75      192.54     38.36 o 
  -5   2   1     1956.82     2084.18     47.89 o 
  -4   2   1     5082.75     5551.34    160.78 o 
  -3   2   1     2862.22     2649.55     46.60 o 
  -2   2   1     1607.10     1691.02     35.51 o 
  -1   2   1      899.19      796.70     13.72 o 
   0   2   1      237.87      227.29      7.75 o 
   1   2   1     9729.00     9461.76     82.10 o 
   2   2   1      912.47      859.29     24.89 o 
   3   2   1     8224.47     8860.22    115.18 o 
   4   2   1      138.94       99.82     10.79 o 
   5   2   1     6854.55     7311.07    109.81 o 
   6   2   1      172.18      171.27     16.04 o 
   7   2   1      414.14      400.23     22.98 o 
   8   2   1        0.38       18.76     14.23 o 
   9   2   1     1105.24     1367.93     65.23 o 
  10   2   1       41.22       52.42     13.09 o 
  11   2   1        0.62       13.41     15.56 o 
  12   2   1       96.36       40.67     38.59 o 
 -10   3   1       46.64       23.49     21.26 o 
  -9   3   1       27.65       12.67     26.45 o 
  -8   3   1      165.14      180.49     31.02 o 
  -7   3   1      492.45      559.55     49.73 o 
  -6   3   1      256.56      288.44     31.11 o 
  -5   3   1       13.67       23.18     27.93 o 
  -4   3   1     1035.56     1127.11     89.92 o 
  -3   3   1     5841.63     5893.71    227.35 o 
  -2   3   1     3684.62     3430.79     36.89 o 
  -1   3   1      902.91      974.44     36.49 o 
   0   3   1     1607.37     1580.39     34.36 o 
   2   3   1     1262.18     1384.03     33.92 o 
   3   3   1     1069.84      948.02     43.75 o 
   4   3   1       83.57       83.62     10.46 o 
   5   3   1      310.89      262.96     20.12 o 
   6   3   1      407.97      355.49     43.65 o 
   7   3   1     3562.57     3638.50    122.94 o 
   8   3   1        3.70       15.71     10.10 o 
   9   3   1      822.99      931.19     44.40 o 
  10   3   1      126.45      120.81     29.49 o 
  11   3   1      124.34      121.56     28.49 o 
 -10   4   1        6.82       18.44     47.68 o 
  -9   4   1       26.72       43.28     30.13 o 
  -8   4   1      107.97      158.99     62.57 o 
  -7   4   1      198.09       79.38     40.21 o 
  -6   4   1       96.54       84.71     24.62 o 
  -5   4   1      226.15      176.46     24.69 o 
  -4   4   1        2.60       -0.50     12.93 o 
  -3   4   1     3138.83     3215.34     61.20 o 
  -2   4   1     7455.07     6850.32    199.60 o 
  -1   4   1       19.12       46.48     10.42 o 
   0   4   1     5420.34     5045.84    108.27 o 
   1   4   1     1786.43     1531.08     37.04 o 
   2   4   1     4399.14     4373.60     48.38 o 
   3   4   1        1.22       23.33     11.38 o 
   4   4   1     4957.93     5255.83     80.90 o 
   5   4   1      122.74      166.21     16.42 o 
   6   4   1       77.67       80.24     13.26 o 
   7   4   1     3934.67     4127.29    129.92 o 
   8   4   1        2.57       22.21     22.99 o 
   9   4   1       80.43       92.68     24.41 o 
  10   4   1        0.24        4.37     34.94 o 
  11   4   1      412.36      360.14     48.35 o 
  -9   5   1        0.23      -11.11     48.55 o 
  -8   5   1      200.65      150.27     57.82 o 
  -7   5   1        6.16       47.97     30.25 o 
  -6   5   1      146.27      155.60     25.34 o 
  -5   5   1      646.30      624.29     33.49 o 
  -4   5   1       12.01       -8.92      8.92 o 
  -3   5   1      599.65      593.52     33.60 o 
  -2   5   1     2964.32     3070.41     60.66 o 
  -1   5   1      765.38      797.76     26.28 o 
   0   5   1        1.25        4.02      9.57 o 
   1   5   1     2005.13     1561.26     71.72 o 
   2   5   1     7990.66     7634.30    143.65 o 
   3   5   1       82.37      111.61     10.66 o 
   4   5   1     2073.16     2355.60     63.12 o 
   5   5   1       31.95       28.97      9.90 o 
   6   5   1      482.41      541.53     30.82 o 
   7   5   1       44.98       46.78     14.27 o 
   8   5   1       10.33       18.15     13.75 o 
   9   5   1      230.18      195.13     26.45 o 
  10   5   1        2.65       16.04     22.65 o 
  11   5   1      401.25      323.69     81.92 o 
  -9   6   1        2.35       51.77     28.88 o 
  -8   6   1      185.25      179.21     33.49 o 
  -7   6   1      211.31      299.56     35.85 o 
  -6   6   1      234.83      238.81     43.98 o 
  -5   6   1      199.45      244.56     84.71 o 
  -4   6   1      364.80      394.00     20.81 o 
  -3   6   1      454.01      468.42     30.49 o 
  -2   6   1       76.60       69.34     13.49 o 
  -1   6   1      298.18      322.17     22.45 o 
   0   6   1      556.82      513.47     23.05 o 
   1   6   1      376.33      421.79     32.97 o 
   2   6   1     6845.65     6470.85    200.66 o 
   3   6   1       39.49       20.09      9.35 o 
   4   6   1      266.47      257.80     16.39 o 
   5   6   1      198.79      174.79     13.64 o 
   6   6   1     1806.15     2004.44     70.56 o 
   7   6   1        0.31       35.28     20.31 o 
   8   6   1      198.79      174.40     20.36 o 
   9   6   1      458.18      390.02     29.48 o 
  10   6   1       22.24       19.94     25.67 o 
  11   6   1       59.71       19.18     16.22 o 
  -8   7   1       62.26       56.79     29.65 o 
  -7   7   1       96.11      114.27     31.65 o 
  -6   7   1      131.97      172.58     36.79 o 
  -5   7   1      145.74      106.41     27.28 o 
  -4   7   1      164.74      147.74     16.88 o 
  -3   7   1      831.59      863.73     37.42 o 
  -2   7   1       25.63       34.11     11.64 o 
  -1   7   1      259.20      283.04     23.30 o 
   0   7   1      137.93      147.87     14.68 o 
   1   7   1       58.90       70.24     11.82 o 
   2   7   1      622.85      517.14     29.82 o 
   3   7   1      110.40       85.57     21.38 o 
   4   7   1      953.31     1008.08     37.89 o 
   5   7   1      303.00      238.72     22.69 o 
   6   7   1     2507.23     2840.49     48.98 o 
   7   7   1        2.44        1.00     13.04 o 
   8   7   1       38.11       33.13     16.06 o 
   9   7   1       80.75       69.16     17.11 o 
  10   7   1      124.86      171.89     25.12 o 
  11   7   1        2.33       26.54     32.56 o 
  -7   8   1       23.05       59.79     30.73 o 
  -6   8   1      139.08       98.38     27.89 o 
  -5   8   1      161.28      177.49     26.69 o 
  -4   8   1       43.20       51.04     18.34 o 
  -3   8   1      460.92      482.53     26.89 o 
  -2   8   1      284.58      328.96     28.54 o 
  -1   8   1       22.68       36.70     14.86 o 
   0   8   1       65.46       77.28     13.12 o 
   1   8   1      850.51      859.36     38.34 o 
   2   8   1       18.66       31.40     11.35 o 
   3   8   1      228.35      204.12     18.26 o 
   4   8   1      635.70      566.66     24.41 o 
   5   8   1       10.20       27.80     14.60 o 
   6   8   1      746.77      746.37     27.69 o 
   7   8   1        1.24       24.68     21.14 o 
   8   8   1      458.57      443.29     30.41 o 
   9   8   1        6.77       -3.41     21.20 o 
  10   8   1      118.15      138.01     37.89 o 
  -6   9   1       47.88       76.93     26.33 o 
  -5   9   1       68.06      108.09     24.68 o 
  -4   9   1        4.71       20.35     13.64 o 
  -3   9   1        7.44       31.86     17.50 o 
  -2   9   1      229.33      267.79     21.67 o 
  -1   9   1      288.14      285.30     44.90 o 
   0   9   1        8.76       -0.04     13.84 o 
   1   9   1      451.89      465.65     29.12 o 
   2   9   1        1.92        8.85     12.18 o 
   3   9   1        5.81        4.25     12.25 o 
   4   9   1      213.57      170.15     21.76 o 
   5   9   1      128.07      107.55     29.60 o 
   6   9   1       22.15       22.33     21.90 o 
   7   9   1       25.49       21.90     21.44 o 
   8   9   1      371.75      380.13     40.71 o 
   9   9   1       32.12       22.14     25.39 o 
  -5  10   1        6.35        5.57     20.99 o 
  -4  10   1       12.47       44.04     24.65 o 
  -3  10   1        7.01       13.98     16.40 o 
  -2  10   1      132.64      146.03     33.44 o 
  -1  10   1      267.77      372.75     31.14 o 
   0  10   1        4.76       21.75     12.80 o 
   1  10   1       26.75       32.58     13.41 o 
   2  10   1       77.72       74.27     23.66 o 
   3  10   1      156.19      183.71     68.43 o 
   4  10   1       91.00       51.10     34.53 o 
   5  10   1      251.51      250.99     41.92 o 
   6  10   1       55.69       80.06     25.05 o 
   7  10   1        4.61       17.19     23.52 o 
   8  10   1      114.62       49.12     41.08 o 
   9  10   1        1.22       52.16     24.39 o 
  -4  11   1       17.18       37.31     33.26 o 
  -3  11   1        0.30        5.07     18.88 o 
  -2  11   1        0.42       -3.24     21.22 o 
  -1  11   1      180.34      185.55     59.91 o 
   0  11   1       60.92       51.59     20.80 o 
   1  11   1       11.09       21.54     19.40 o 
   2  11   1       98.86       93.95     18.64 o 
   3  11   1      349.21      395.84     48.68 o 
   4  11   1        1.10       10.21     20.45 o 
   5  11   1       74.32       58.67     24.83 o 
   6  11   1      125.67      127.24     30.71 o 
   7  11   1       48.94       50.18     36.15 o 
  -2  12   1        3.68       54.33     28.56 o 
  -1  12   1       18.17      -11.15     22.04 o 
   0  12   1       18.23       -7.02     21.95 o 
   1  12   1        5.87       15.09     22.01 o 
   2  12   1        7.38        8.89     23.64 o 
   3  12   1      199.49      219.86     50.06 o 
   4  12   1        0.11       37.34     25.67 o 
   5  12   1        3.81       35.96     23.47 o 
   6  12   1       44.34       78.68     42.53 o 
   1  13   1       18.49       48.67     53.42 o 
   2  13   1       59.08       11.12     37.89 o 
   3  13   1       21.56       -7.42     38.94 o 
  -5 -12   2       64.94       87.03     45.54 o 
  -4 -12   2        8.63      -36.04     38.82 o 
  -3 -12   2        3.31      -31.87     36.73 o 
  -2 -12   2       10.24       -8.58     39.51 o 
  -1 -12   2       92.67      114.60     42.41 o 
   0 -12   2       22.99       -4.06     38.24 o 
   1 -12   2        2.06       21.83     21.26 o 
   2 -12   2       27.72       21.23     21.62 o 
   3 -12   2       18.09       35.81     29.90 o 
  -6 -11   2      109.90      108.81     45.08 o 
  -5 -11   2       16.46       22.13     38.82 o 
  -4 -11   2        0.94       19.64     21.91 o 
  -3 -11   2        2.40       -2.44     21.05 o 
  -2 -11   2       97.31       95.75     42.12 o 
  -1 -11   2       90.51       79.85     24.30 o 
   0 -11   2       35.29       34.22     13.93 o 
   1 -11   2       57.90       59.20     17.70 o 
   2 -11   2       25.18       26.50     26.48 o 
   3 -11   2       20.05       27.99     16.07 o 
   4 -11   2        2.84       20.94     20.07 o 
   5 -11   2       25.97       32.56     31.87 o 
  -7 -10   2        0.16       14.83     37.54 o 
  -6 -10   2      118.86      112.11     38.41 o 
  -5 -10   2       27.76       55.26     21.69 o 
  -4 -10   2       11.98       21.03     14.55 o 
  -3 -10   2       21.75       17.92     13.52 o 
  -2 -10   2      346.59      352.37     38.08 o 
  -1 -10   2       17.97       15.49     13.38 o 
   0 -10   2        6.82       24.06     14.40 o 
   1 -10   2      262.12      273.58     23.86 o 
   2 -10   2       19.65       18.91     13.41 o 
   3 -10   2      118.41      115.82     29.54 o 
   4 -10   2       25.82       26.81     21.43 o 
   5 -10   2       47.85       44.96     22.01 o 
   6 -10   2        5.18      -17.90     21.39 o 
  -8  -9   2       64.97       58.12     21.16 o 
  -7  -9   2      123.68      136.38     23.56 o 
  -6  -9   2      175.47      187.47     21.59 o 
  -5  -9   2       28.23       30.86     13.63 o 
  -4  -9   2      170.25      206.82     25.84 o 
  -3  -9   2       48.55       39.32     42.01 o 
  -2  -9   2      250.66      228.73     29.41 o 
  -1  -9   2       17.36       11.77     17.96 o 
   0  -9   2      208.73      169.06     18.38 o 
   1  -9   2      249.49      242.61     20.21 o 
   2  -9   2       37.16       51.35     14.74 o 
   3  -9   2       11.47       16.29     14.49 o 
   4  -9   2       99.96      112.03     18.99 o 
   5  -9   2       61.40       41.58     22.35 o 
   6  -9   2       29.59       32.25     27.52 o 
   7  -9   2        7.15      -13.01     22.86 o 
  -9  -8   2       18.71        8.34     25.84 o 
  -8  -8   2       24.80       39.68     15.37 o 
  -7  -8   2      199.25      183.52     20.13 o 
  -6  -8   2        0.01        9.22     13.19 o 
  -5  -8   2        3.64       -7.75     15.85 o 
  -4  -8   2      971.54     1061.88     35.95 o 
  -3  -8   2       55.98       49.30     10.32 o 
  -2  -8   2       14.20       12.77     11.46 o 
  -1  -8   2      138.41      135.96     21.22 o 
   0  -8   2     1635.18     1657.85     63.23 o 
   1  -8   2        1.78       -6.03     11.82 o 
   2  -8   2        4.44       19.46     13.61 o 
   3  -8   2      141.37      146.86     18.21 o 
   4  -8   2       64.57       79.63     14.74 o 
   5  -8   2      163.76      135.29     18.43 o 
   6  -8   2       11.14        0.43     22.65 o 
   7  -8   2        6.44       10.55     26.19 o 
   8  -8   2        2.35        0.62     23.67 o 
  -9  -7   2      258.69      224.45     26.86 o 
  -8  -7   2       13.69       41.28     17.99 o 
  -7  -7   2      114.28      118.88     16.20 o 
  -6  -7   2      208.97      202.47     19.79 o 
  -5  -7   2       51.42       28.60     13.25 o 
  -4  -7   2      914.87     1002.33     49.35 o 
  -3  -7   2      310.07      310.06     24.90 o 
  -2  -7   2       36.60       35.82     12.88 o 
  -1  -7   2      248.10      222.00     24.22 o 
   0  -7   2     3036.72     3123.57     91.79 o 
   1  -7   2      225.27      190.21     20.09 o 
   2  -7   2        2.34       20.77     11.72 o 
   3  -7   2        5.75       -1.38     18.17 o 
   4  -7   2      491.26      514.47     25.88 o 
   5  -7   2       71.71       91.61     18.81 o 
   6  -7   2        5.92       15.67     26.13 o 
   7  -7   2      128.47      171.02     44.50 o 
   8  -7   2        0.44        0.06     24.07 o 
   9  -7   2       29.29       15.43     25.48 o 
 -10  -6   2       32.71       22.70     17.61 o 
  -9  -6   2      369.13      333.45     32.76 o 
  -8  -6   2      129.65      153.53     20.19 o 
  -7  -6   2       13.20        4.54     13.19 o 
  -6  -6   2       91.82       85.60     24.22 o 
  -5  -6   2      186.60      138.75     15.69 o 
  -4  -6   2      270.04      244.62     16.77 o 
  -3  -6   2      225.23      231.01     14.81 o 
  -2  -6   2      728.95      667.47     26.87 o 
  -1  -6   2       96.29       88.38     12.18 o 
   0  -6   2     2095.98     1865.54     43.59 o 
   1  -6   2       46.22       41.49      8.67 o 
   2  -6   2      231.37      199.75     13.62 o 
   3  -6   2        0.16       -9.64     11.49 o 
   4  -6   2     1966.43     2017.85     70.64 o 
   5  -6   2      266.24      282.10     17.80 o 
   6  -6   2      132.39      145.92     22.57 o 
   7  -6   2       63.96       80.52     25.70 o 
   8  -6   2       29.96       18.67     24.86 o 
   9  -6   2        0.24       -0.27     26.22 o 
 -10  -5   2        0.70       15.87     13.89 o 
  -9  -5   2      124.15      122.58     20.97 o 
  -8  -5   2      389.00      383.37     28.46 o 
  -7  -5   2      496.19      577.06     25.13 o 
  -6  -5   2      228.56      226.52     19.72 o 
  -5  -5   2     2089.90     2087.12     72.12 o 
  -4  -5   2      134.82      121.05     13.76 o 
  -3  -5   2       18.02       12.94     12.06 o 
  -2  -5   2      762.39      760.25     27.90 o 
  -1  -5   2     2288.96     2358.01     53.31 o 
   0  -5   2      510.23      433.14     23.55 o 
   1  -5   2       46.22       40.04      8.48 o 
   2  -5   2     2325.15     2139.23    139.44 o 
   3  -5   2       85.62       67.86     11.68 o 
   4  -5   2     1916.16     2069.27     87.05 o 
   5  -5   2      617.71      631.48     46.91 o 
   6  -5   2      453.95      523.65     34.50 o 
   7  -5   2       35.21       24.86     24.25 o 
   8  -5   2      181.34      196.11     29.39 o 
   9  -5   2       32.38       29.84     32.10 o 
  10  -5   2       14.97       -0.40     28.10 o 
 -10  -4   2      131.62      109.79     27.96 o 
  -9  -4   2       64.59       57.81     20.07 o 
  -8  -4   2      268.84      290.61     21.70 o 
  -7  -4   2     1196.32     1379.05     40.71 o 
  -6  -4   2      311.26      331.95     22.81 o 
  -5  -4   2     1391.66     1467.46     53.66 o 
  -4  -4   2      461.69      467.73     21.67 o 
  -3  -4   2     4849.99     4974.60     79.43 o 
  -2  -4   2       54.83       63.59     10.21 o 
  -1  -4   2     5144.18     5212.22    131.75 o 
   0  -4   2       20.18       30.12      7.08 o 
   1  -4   2      272.34      222.85     11.43 o 
   2  -4   2     3123.29     3054.03     58.49 o 
   3  -4   2      216.23      208.26     12.81 o 
   4  -4   2      124.73      125.11     13.84 o 
   5  -4   2      313.80      292.64     22.63 o 
   6  -4   2     1036.42      984.61     53.73 o 
   7  -4   2      170.54      164.47     24.61 o 
   8  -4   2      287.73      227.12     40.33 o 
   9  -4   2      156.36      213.10     53.65 o 
  10  -4   2       46.03       82.13     29.17 o 
  11  -4   2        0.20        2.78     36.85 o 
 -10  -3   2      355.54      294.56     38.19 o 
  -9  -3   2       22.51       20.26     16.95 o 
  -8  -3   2        1.12       35.40     14.74 o 
  -7  -3   2      374.90      410.39     27.74 o 
  -6  -3   2      228.89      227.25     16.72 o 
  -5  -3   2      624.15      625.84     21.58 o 
  -4  -3   2     1764.39     1891.59     41.63 o 
  -3  -3   2     8603.37     8685.71     99.75 o 
  -2  -3   2      639.20      663.75     15.82 o 
  -1  -3   2     3242.16     3176.89     31.45 o 
   0  -3   2      370.93      323.44     25.41 o 
   1  -3   2     6083.93     5874.13    108.00 o 
   2  -3   2      493.74      460.45     21.07 o 
   3  -3   2       82.06       67.51      8.70 o 
   4  -3   2      505.85      596.56     21.56 o 
   5  -3   2      583.53      615.45     56.26 o 
   6  -3   2     2012.08     2097.76    111.59 o 
   7  -3   2      673.73      706.65     41.31 o 
   8  -3   2      167.64      203.54     29.78 o 
   9  -3   2      189.07      188.57     39.36 o 
  10  -3   2      253.24      246.06     40.85 o 
  11  -3   2       19.89       29.66     20.00 o 
 -11  -2   2       12.37       38.59     33.84 o 
 -10  -2   2       26.15       -7.78     34.07 o 
  -9  -2   2       65.49       35.79     16.86 o 
  -8  -2   2      411.98      379.09     37.46 o 
  -7  -2   2      195.98      185.71     16.11 o 
  -6  -2   2     1135.25     1194.57     41.69 o 
  -5  -2   2       16.34       11.62      7.16 o 
  -4  -2   2       77.33       48.15      9.70 o 
  -3  -2   2     8747.30     9577.28    106.34 o 
  -2  -2   2      510.81      504.28     12.85 o 
  -1  -2   2      308.57      285.33      6.24 o 
   0  -2   2     3298.97     3229.08     58.63 o 
   1  -2   2    41558.95    43093.86    119.76 o 
   2  -2   2       70.64       99.77      7.82 o 
   3  -2   2      629.63      584.76     13.86 o 
   4  -2   2     1078.89      992.60     27.29 o 
   5  -2   2     1259.54     1122.05     35.95 o 
   6  -2   2      377.12      426.10     27.31 o 
   7  -2   2      334.79      305.16     28.55 o 
   8  -2   2        2.73        7.08     37.14 o 
   9  -2   2      131.65       52.44     39.92 o 
  10  -2   2      319.66      282.67     39.50 o 
  11  -2   2      212.46      199.97     38.97 o 
 -11  -1   2       76.58       82.85     37.43 o 
 -10  -1   2       55.54       30.39     17.93 o 
  -9  -1   2      132.96      135.66     55.10 o 
  -8  -1   2     1336.44     1463.36     72.66 o 
  -7  -1   2      143.72      176.15     29.78 o 
  -6  -1   2      341.92      396.14     27.47 o 
  -5  -1   2      120.41      108.08      9.75 o 
  -4  -1   2     2504.65     2792.63     42.39 o 
  -3  -1   2     4222.28     4452.99     91.14 o 
  -2  -1   2      760.47      831.04     35.84 o 
  -1  -1   2     1539.51     1578.27     38.17 o 
   0  -1   2     2043.81     2108.93     47.93 o 
   1  -1   2    23394.95    23192.00    207.42 o 
   2  -1   2    11724.80    12293.13    125.50 o 
   3  -1   2     2784.71     2885.44     78.98 o 
   4  -1   2       68.66       64.15     10.06 o 
   5  -1   2     3394.42     3317.20     46.02 o 
   6  -1   2      178.13      215.45     25.69 o 
   7  -1   2      106.78      150.80     23.73 o 
   8  -1   2      871.87      902.56     42.98 o 
   9  -1   2        0.18       -0.11     23.94 o 
  10  -1   2      124.24       96.76     40.79 o 
  11  -1   2      244.45      230.95     60.14 o 
 -10   0   2       65.08       48.83     19.78 o 
  -9   0   2      126.41      101.69     27.58 o 
  -8   0   2     1144.30     1279.20     61.59 o 
  -7   0   2        4.30        7.66     11.85 o 
  -6   0   2      720.22      707.29     53.79 o 
  -5   0   2       12.47       12.65     15.64 o 
  -4   0   2     5890.66     6504.81     96.22 o 
  -3   0   2      976.27      936.76     28.65 o 
  -2   0   2        6.16        5.03      6.44 o 
  -1   0   2     7427.18     8205.13    138.39 o 
   0   0   2     2101.58     2009.90     46.08 o 
   1   0   2     9560.89     9104.17     96.24 o 
   2   0   2     3584.91     3593.31     57.71 o 
   3   0   2     3256.64     3625.23     81.46 o 
   4   0   2       11.02       21.13     13.83 o 
   5   0   2     5514.07     5559.31     68.39 o 
   6   0   2     3082.84     3082.68     79.12 o 
   7   0   2        0.58       -3.13     24.45 o 
   8   0   2     1351.54     1519.06     87.84 o 
   9   0   2        0.17       -3.86     23.04 o 
  10   0   2        7.09       20.96     20.43 o 
  11   0   2       68.35       95.75     51.22 o 
  12   0   2       12.02       29.08     24.54 o 
 -10   1   2       61.40       69.84     30.07 o 
  -9   1   2        0.39       16.32     20.63 o 
  -8   1   2      212.45      238.48     51.10 o 
  -7   1   2       85.13       45.42     35.23 o 
  -6   1   2     1831.77     1963.83    109.44 o 
  -5   1   2      571.79      544.00     26.09 o 
  -4   1   2     4240.98     4804.75    119.92 o 
  -3   1   2       36.60       32.34      7.24 o 
  -2   1   2     3397.79     3366.47     68.71 o 
  -1   1   2     1164.37     1111.79     30.83 o 
   0   1   2      455.23      489.83     15.01 o 
   1   1   2     5423.42     5175.31     43.14 o 
   2   1   2     1323.49     1212.78     26.15 o 
   3   1   2    15606.65    14998.09    188.25 o 
   4   1   2     2614.62     2959.10     35.82 o 
   5   1   2     2040.64     1994.30     43.18 o 
   6   1   2     3724.91     3745.32    110.62 o 
   7   1   2      593.55      428.36     73.15 o 
   8   1   2        3.37        9.73     16.92 o 
   9   1   2      113.62      126.00     27.77 o 
  10   1   2      437.57      446.96     52.08 o 
  11   1   2        4.38       14.71     19.29 o 
  12   1   2       33.48       66.78     27.30 o 
 -10   2   2       39.86       26.62     26.94 o 
  -9   2   2       86.54       68.66     25.20 o 
  -8   2   2       15.40       43.17     13.88 o 
  -7   2   2      678.31      496.70     87.03 o 
  -6   2   2     3006.80     3073.22    127.69 o 
  -5   2   2      243.94      241.71     26.73 o 
  -4   2   2     1148.41     1087.68     34.57 o 
  -3   2   2        0.29       16.20      7.35 o 
  -2   2   2     4783.40     4553.62     85.02 o 
  -1   2   2       66.66      100.93      8.78 o 
   0   2   2    28504.63    28539.30    216.23 o 
   1   2   2    10335.93    11010.58    122.25 o 
   2   2   2     1680.48     1610.55     30.92 o 
   3   2   2     4398.24     4561.61     42.65 o 
   4   2   2      793.74      898.86     26.85 o 
   5   2   2      644.39      596.50     22.69 o 
   6   2   2      259.54      249.84     17.08 o 
   7   2   2     1365.41     1345.80     95.51 o 
   8   2   2     2403.50     2333.75     72.21 o 
   9   2   2      349.87      487.02     72.31 o 
  10   2   2      786.89      757.19     61.71 o 
  11   2   2       48.54      104.76     26.48 o 
  12   2   2       16.44       15.66     16.57 o 
 -10   3   2        0.36        6.74     27.49 o 
  -9   3   2      144.84      158.44     33.52 o 
  -8   3   2        1.75        1.07     24.78 o 
  -7   3   2       23.70      -22.52     22.98 o 
  -6   3   2     1273.45     1308.87     59.76 o 
  -5   3   2       58.50       38.50     22.36 o 
  -4   3   2        4.82       15.35      7.48 o 
  -3   3   2      543.25      492.41     29.67 o 
  -2   3   2    11004.37    11774.27    152.07 o 
  -1   3   2     2574.06     2342.94     48.23 o 
   0   3   2     4774.25     4794.43     53.17 o 
   1   3   2    11222.79    10627.83    138.24 o 
   3   3   2      974.30      975.20     25.38 o 
   4   3   2      286.53      298.46     13.28 o 
   5   3   2      374.15      324.73     21.01 o 
   6   3   2      354.14      308.48     19.33 o 
   7   3   2     2749.00     2672.77     82.32 o 
   8   3   2     1379.97     1287.51     54.46 o 
   9   3   2      294.84      356.13     45.80 o 
  10   3   2      266.69      243.80     31.22 o 
  11   3   2      148.79       52.69     25.06 o 
  12   3   2       29.09       35.54     28.80 o 
  -9   4   2       17.40       43.61     24.74 o 
  -8   4   2       20.68        6.14     21.21 o 
  -7   4   2      459.90      524.79     54.79 o 
  -6   4   2        2.38       17.60     25.09 o 
  -5   4   2      166.26      204.26     26.61 o 
  -4   4   2       67.77       60.28     12.40 o 
  -3   4   2        3.20        4.30      9.44 o 
  -2   4   2     8352.99     8423.57    106.57 o 
  -1   4   2      263.98      227.72     12.45 o 
   0   4   2      152.04      127.83      9.37 o 
   1   4   2        2.56        5.63     12.11 o 
   2   4   2     7200.57     6691.19    107.77 o 
   3   4   2     1852.35     1977.39     44.33 o 
   4   4   2      602.43      604.12     22.00 o 
   5   4   2     1176.18     1095.67     40.07 o 
   6   4   2      497.42      479.19     26.75 o 
   7   4   2      449.54      340.57     26.46 o 
   8   4   2       87.11       86.34     14.30 o 
   9   4   2       68.47       69.05     15.00 o 
  10   4   2       14.89       35.99     25.61 o 
  11   4   2       69.63       51.71     20.94 o 
  12   4   2      299.81      244.84     49.83 o 
  -9   5   2       29.89       45.87     23.28 o 
  -8   5   2       74.22       22.83     18.82 o 
  -7   5   2     1258.46     1317.54    159.33 o 
  -6   5   2       31.69       32.10     16.34 o 
  -5   5   2      212.45      216.21     48.03 o 
  -4   5   2       12.75       13.17     13.59 o 
  -3   5   2      736.55      774.34     23.46 o 
  -2   5   2     2069.33     2130.03     57.73 o 
  -1   5   2      297.63      301.41     19.33 o 
   0   5   2     3701.62     3798.40     56.03 o 
   1   5   2     1491.41     1452.35     51.56 o 
   2   5   2     9824.33     9853.47    144.85 o 
   3   5   2     2435.22     2244.82     41.87 o 
   4   5   2      205.61      174.41     10.82 o 
   5   5   2      502.16      501.96     31.46 o 
   6   5   2      963.43      967.86     40.01 o 
   7   5   2      315.82      353.69     28.97 o 
   8   5   2       71.01       55.16     12.95 o 
   9   5   2      929.75      907.57     38.05 o 
  10   5   2        6.66       13.39     15.35 o 
  11   5   2        3.88       30.14     14.12 o 
  -8   6   2       30.63      -14.70     28.05 o 
  -7   6   2      424.42      351.16     44.40 o 
  -6   6   2        8.64        2.55     24.94 o 
  -5   6   2       58.88       59.88     23.51 o 
  -4   6   2        7.96       10.85     13.61 o 
  -3   6   2     1002.65     1033.54     48.01 o 
  -2   6   2       26.58       24.53     10.91 o 
  -1   6   2      157.10      139.12     17.00 o 
   0   6   2     2267.86     2210.70     48.48 o 
   1   6   2        3.73       13.90      9.01 o 
   2   6   2      981.87     1019.52     39.22 o 
   3   6   2     1526.42     1395.70     67.44 o 
   4   6   2      673.89      559.32     17.80 o 
   5   6   2        1.53        6.59     10.16 o 
   6   6   2      825.45      861.54     38.60 o 
   7   6   2     1724.41     1859.94     66.20 o 
   8   6   2      138.25      123.94     17.29 o 
   9   6   2      166.94      119.72     19.16 o 
  10   6   2       10.03       11.91      8.88 o 
  11   6   2        1.79       13.67     10.53 o 
  -8   7   2        1.39       -3.95     18.53 o 
  -7   7   2        7.14       45.31     27.61 o 
  -6   7   2        3.21       35.52     24.45 o 
  -5   7   2      793.17      727.70     70.74 o 
  -4   7   2        0.51        6.65     11.67 o 
  -3   7   2      846.23      910.44     36.24 o 
  -2   7   2       65.53       73.55     15.65 o 
  -1   7   2      553.60      541.19     40.05 o 
   0   7   2      321.04      295.70     20.34 o 
   1   7   2      192.35      211.38     16.44 o 
   2   7   2        4.08        2.10      9.08 o 
   3   7   2      324.96      307.63     26.77 o 
   4   7   2     1493.02     1410.61     82.73 o 
   5   7   2      111.95       98.65     11.34 o 
   6   7   2      110.84      115.52     15.38 o 
   7   7   2     1302.47     1367.03     34.98 o 
   8   7   2       44.80       62.58     14.92 o 
   9   7   2        0.05       23.26     22.81 o 
  10   7   2       38.40       51.80     16.40 o 
  11   7   2      109.68       81.12     37.31 o 
  -7   8   2        2.57       16.25     25.33 o 
  -6   8   2       10.56       38.64     25.26 o 
  -5   8   2      232.56      314.84     51.62 o 
  -4   8   2       28.37       31.67     16.16 o 
  -3   8   2      135.23      109.23     16.64 o 
  -2   8   2      171.35      160.26     24.36 o 
  -1   8   2      705.48      745.03     50.27 o 
   0   8   2        2.61       13.49      8.94 o 
   1   8   2      369.90      317.99     20.50 o 
   2   8   2      483.26      564.62     34.70 o 
   3   8   2      232.99      235.10     17.44 o 
   4   8   2      578.32      514.30     21.44 o 
   5   8   2      443.23      393.11     24.38 o 
   6   8   2       69.65       44.10     13.58 o 
   7   8   2      119.68      132.10     24.03 o 
   8   8   2       95.89       83.64     49.36 o 
   9   8   2      100.80       80.02     26.01 o 
  10   8   2        0.14        6.51     22.90 o 
  -6   9   2        5.07       26.85     25.59 o 
  -5   9   2       77.43       79.15     38.36 o 
  -4   9   2        0.13       26.97     22.59 o 
  -3   9   2       10.88        6.38     14.42 o 
  -2   9   2       26.68       34.51     14.73 o 
  -1   9   2      826.80      848.80     38.27 o 
   0   9   2      170.86      206.43     22.56 o 
   1   9   2        1.93        5.15     10.20 o 
   2   9   2      753.26      752.28     53.99 o 
   3   9   2      418.24      420.08     42.64 o 
   4   9   2        6.27       27.00     14.72 o 
   5   9   2       43.69       38.68     47.74 o 
   6   9   2      176.40      174.24     25.75 o 
   7   9   2        8.94        5.07     21.82 o 
   8   9   2       99.03      111.09     35.74 o 
   9   9   2      155.37      164.58     32.40 o 
  10   9   2       19.65       -5.01     22.97 o 
  -5  10   2        8.19      -27.47     42.30 o 
  -4  10   2       10.54        8.63     27.12 o 
  -3  10   2       67.69       90.75     23.66 o 
  -2  10   2       47.93       36.85     15.90 o 
  -1  10   2      164.71      183.69     33.42 o 
   0  10   2      275.62      303.58     36.96 o 
   1  10   2       66.62       70.39     37.89 o 
   2  10   2      130.66      168.28     36.24 o 
   3  10   2      171.28      232.66     67.62 o 
   4  10   2      280.36      278.36     35.41 o 
   5  10   2        3.70        1.85     21.48 o 
   6  10   2       62.46       50.97     28.61 o 
   7  10   2        0.28       36.77     26.43 o 
   8  10   2       20.35       20.31     23.52 o 
   9  10   2       98.79      109.97     38.18 o 
  -4  11   2        2.26        6.72     33.95 o 
  -3  11   2       68.83       73.00     37.08 o 
  -2  11   2       22.67       41.88     21.49 o 
  -1  11   2        3.36       38.01     16.71 o 
   0  11   2        4.58       -2.43     21.44 o 
   1  11   2       16.13       19.08     20.11 o 
   2  11   2       34.16       63.38     21.20 o 
   3  11   2       12.91       17.48     24.90 o 
   4  11   2      200.24      272.92     56.26 o 
   5  11   2        8.03       27.30     20.97 o 
   6  11   2       30.85       56.22     31.58 o 
   7  11   2       61.48       30.57     64.37 o 
   8  11   2       25.00       62.96     25.06 o 
  -2  12   2        7.45       30.24     36.39 o 
  -1  12   2       21.85        6.51     27.23 o 
   0  12   2        1.31        0.18     58.40 o 
   1  12   2       98.35      115.18     41.08 o 
   2  12   2        1.66        3.40     23.37 o 
   3  12   2       13.54        6.80     12.06 o 
   4  12   2       18.59       19.71     36.21 o 
   5  12   2       72.65       49.13     23.29 o 
   6  12   2        2.81        0.77     22.48 o 
   2  13   2        0.17       13.81     27.81 o 
   3  13   2        6.03      -11.94     28.39 o 
  -4 -12   3        4.88       47.51     43.11 o 
  -3 -12   3       19.73       37.66     40.44 o 
  -2 -12   3       21.78       52.72     41.37 o 
  -1 -12   3        0.09      -18.09     22.11 o 
   0 -12   3       71.81       98.24     26.15 o 
   1 -12   3       23.29       33.84     24.07 o 
   2 -12   3       10.22       11.86     22.77 o 
  -6 -11   3       12.13       13.56     37.89 o 
  -5 -11   3       13.48       22.76     22.01 o 
  -4 -11   3       21.11       -0.85     21.72 o 
  -3 -11   3       63.28       76.98     25.37 o 
  -2 -11   3        2.26      -20.06     22.90 o 
  -1 -11   3       46.96       43.32     24.55 o 
   0 -11   3       47.14       73.43     26.32 o 
   1 -11   3       12.63       37.80     23.98 o 
   2 -11   3       31.71       39.21     24.03 o 
   3 -11   3       12.42      -17.45     20.98 o 
   4 -11   3       43.48       68.97     28.81 o 
  -7 -10   3        0.26      -16.24     20.54 o 
  -6 -10   3        8.80        3.68     18.88 o 
  -5 -10   3       10.38       15.18     22.03 o 
  -4 -10   3      434.52      529.11     41.37 o 
  -3 -10   3        2.14        1.39     24.68 o 
  -2 -10   3        2.99       39.59     22.79 o 
  -1 -10   3      115.73      124.61     51.97 o 
   0 -10   3       52.93      112.55     42.64 o 
   1 -10   3        2.25       19.27     12.78 o 
   2 -10   3        2.68        4.08     21.53 o 
   3 -10   3       14.36       14.93     15.55 o 
   4 -10   3       18.42       23.31     15.13 o 
   5 -10   3       38.91       68.66     40.27 o 
   6 -10   3       23.23       31.06     36.15 o 
  -8  -9   3       62.20       81.31     23.38 o 
  -7  -9   3       31.93       57.90     25.59 o 
  -6  -9   3       20.74       33.59     22.08 o 
  -5  -9   3        0.85       33.54     26.29 o 
  -4  -9   3      752.99      820.08     46.70 o 
  -3  -9   3      288.72      267.28     33.72 o 
  -2  -9   3       48.78       40.16     11.23 o 
  -1  -9   3      115.23      122.38     34.42 o 
   0  -9   3      173.00      188.18     39.30 o 
   1  -9   3       18.40       21.68     11.36 o 
   2  -9   3        0.53       49.28     18.55 o 
   3  -9   3      378.54      421.48     27.46 o 
   4  -9   3        2.09       12.39     13.72 o 
   5  -9   3       16.41       16.73     13.07 o 
   6  -9   3       98.26      114.54     24.22 o 
   7  -9   3       17.43        6.20     22.18 o 
  -8  -8   3        0.81       18.68     21.69 o 
  -7  -8   3        5.76        3.34     20.46 o 
  -6  -8   3      546.31      554.97     28.13 o 
  -5  -8   3      285.97      233.35     20.14 o 
  -4  -8   3      254.35      285.84     19.62 o 
  -3  -8   3      289.38      273.87     22.77 o 
  -2  -8   3      161.79      123.14     22.18 o 
  -1  -8   3      186.72      160.81     21.96 o 
   0  -8   3      509.74      462.63     39.04 o 
   1  -8   3      653.45      664.62     31.37 o 
   2  -8   3        4.21        2.65     15.20 o 
   3  -8   3      203.16      200.93     29.99 o 
   4  -8   3       68.41       43.49     14.24 o 
   5  -8   3       67.94       59.14     13.69 o 
   6  -8   3      167.83      178.05     26.35 o 
   7  -8   3        4.12       30.98     40.73 o 
   8  -8   3        0.74       31.56     25.46 o 
  -9  -7   3      242.61      241.26     40.67 o 
  -8  -7   3       26.34       24.19     15.53 o 
  -7  -7   3      112.07      120.52     17.90 o 
  -6  -7   3      202.89      245.03     20.77 o 
  -5  -7   3      336.51      298.78     24.41 o 
  -4  -7   3      139.30      121.90     16.20 o 
  -3  -7   3       59.82       57.50     13.96 o 
  -2  -7   3     1012.22      996.53     47.84 o 
  -1  -7   3       91.01       79.19     14.79 o 
   0  -7   3      117.52      100.01     15.68 o 
   1  -7   3     1095.44     1091.37     51.95 o 
   2  -7   3      183.95      177.23     17.28 o 
   3  -7   3        0.37       14.27     13.59 o 
   4  -7   3      186.08      207.88     18.39 o 
   5  -7   3      951.88     1102.95     35.36 o 
   6  -7   3       22.63       25.24     20.11 o 
   7  -7   3        3.45      -21.78     21.78 o 
   8  -7   3        1.07       22.30     28.23 o 
   9  -7   3        5.36       18.62     23.69 o 
  -9  -6   3      133.84       98.56     20.52 o 
  -8  -6   3       80.79       77.18     23.85 o 
  -7  -6   3      240.77      220.03     20.25 o 
  -6  -6   3       54.91       64.47     16.59 o 
  -5  -6   3     1026.69     1057.70     54.62 o 
  -4  -6   3     1426.87     1408.10     53.49 o 
  -3  -6   3      626.53      641.39     25.74 o 
  -2  -6   3      458.90      463.22     20.56 o 
  -1  -6   3       18.93        9.68      5.02 o 
   0  -6   3      160.00      157.49     25.27 o 
   1  -6   3     1632.10     1505.08     47.68 o 
   2  -6   3     1183.66     1186.90     44.15 o 
   3  -6   3      546.12      565.46     50.59 o 
   4  -6   3       94.55       98.21     13.06 o 
   5  -6   3      913.11      938.25     73.04 o 
   6  -6   3       11.14        8.39     17.11 o 
   7  -6   3        0.39       -3.90     20.72 o 
   8  -6   3       13.93       60.99     33.95 o 
   9  -6   3       94.02      125.56     42.41 o 
  10  -6   3       31.23       83.98     35.36 o 
 -10  -5   3       19.64       12.87     13.74 o 
  -9  -5   3        0.07        4.98     18.56 o 
  -8  -5   3       22.96       37.88     13.88 o 
  -7  -5   3      851.49      948.31     31.70 o 
  -6  -5   3      108.97      110.10     25.81 o 
  -5  -5   3      400.95      396.86     19.91 o 
  -4  -5   3     1026.22     1042.95     59.56 o 
  -3  -5   3     1695.00     1746.36     32.00 o 
  -2  -5   3      226.79      217.44     12.72 o 
  -1  -5   3      119.69      150.44     16.86 o 
   0  -5   3     1264.67     1104.45     52.82 o 
   1  -5   3     2734.55     2485.87     49.82 o 
   2  -5   3      570.89      488.58     21.51 o 
   3  -5   3     1713.50     1924.64     54.46 o 
   4  -5   3      117.38       86.03     12.41 o 
   5  -5   3      650.12      647.09     29.02 o 
   6  -5   3       15.12       21.71      5.89 o 
   7  -5   3       95.08       97.54     38.01 o 
   8  -5   3        3.84       -5.24     24.50 o 
   9  -5   3      194.11      148.09     35.23 o 
  10  -5   3       14.86        6.28     26.54 o 
 -10  -4   3       39.73       62.49     25.67 o 
  -9  -4   3       96.88      105.24     25.71 o 
  -8  -4   3       46.81       41.37     28.27 o 
  -7  -4   3     1132.29     1327.85     44.63 o 
  -6  -4   3       84.54      122.08     15.51 o 
  -5  -4   3       18.53        8.68     11.91 o 
  -4  -4   3     1039.38     1155.53     43.40 o 
  -3  -4   3     4204.53     4591.86    122.21 o 
  -2  -4   3     2747.29     2692.60     49.53 o 
  -1  -4   3      880.24      924.94     36.82 o 
   0  -4   3     1220.28     1113.78     70.86 o 
   1  -4   3       26.47       25.63      7.11 o 
   2  -4   3     1069.21      983.50     28.35 o 
   3  -4   3     1266.49     1210.10     50.01 o 
   4  -4   3        5.59        8.75     10.50 o 
   5  -4   3      501.89      500.54     28.26 o 
   6  -4   3      319.60      297.19     30.93 o 
   7  -4   3      940.00      877.90     43.71 o 
   8  -4   3        6.52       63.59     29.47 o 
   9  -4   3      132.38      143.89     32.04 o 
  10  -4   3       62.96       58.75     28.55 o 
  11  -4   3       25.40      199.10    126.37 o 
 -10  -3   3        2.66       21.55     25.73 o 
  -9  -3   3       63.08       50.44     23.92 o 
  -8  -3   3       97.57       92.00     21.66 o 
  -7  -3   3      358.34      374.94     23.74 o 
  -6  -3   3      198.85      188.11     20.53 o 
  -5  -3   3     1511.65     1530.65     48.22 o 
  -4  -3   3        1.49        5.08      9.69 o 
  -3  -3   3     1752.25     1656.44     33.72 o 
  -2  -3   3     7854.34     8663.39    226.16 o 
  -1  -3   3      203.16      259.92     15.21 o 
   0  -3   3     1127.37     1068.04     43.27 o 
   1  -3   3      541.53      428.74     24.44 o 
   2  -3   3     3086.56     3126.61     56.61 o 
   3  -3   3       17.29       11.38     11.01 o 
   4  -3   3     1670.04     1535.73     54.40 o 
   5  -3   3      760.19      674.51     26.42 o 
   6  -3   3       17.78       18.06      7.78 o 
   7  -3   3     1607.66     1763.36     71.15 o 
   8  -3   3       21.36       54.15     23.76 o 
   9  -3   3       51.73       62.53     25.79 o 
  10  -3   3        4.96       -0.53     24.52 o 
  11  -3   3      117.64       53.49     31.98 o 
 -10  -2   3        8.09       -6.13     23.16 o 
  -9  -2   3        2.62      -33.08     33.08 o 
  -8  -2   3      935.58      805.98     55.23 o 
  -7  -2   3      118.02      132.12     18.95 o 
  -6  -2   3      236.60      249.67     18.18 o 
  -5  -2   3     1116.74     1166.64     43.91 o 
  -4  -2   3       18.78       51.46     11.09 o 
  -3  -2   3      938.37      892.90     32.41 o 
  -2  -2   3     3883.71     4317.05     54.74 o 
  -1  -2   3       24.98       23.44     11.88 o 
   0  -2   3      610.11      691.57     29.43 o 
   1  -2   3    12473.46    13762.08     98.05 o 
   2  -2   3     4361.58     4485.91     47.72 o 
   3  -2   3      427.26      423.94     29.56 o 
   4  -2   3     1078.75     1124.15     30.83 o 
   5  -2   3      310.13      308.13     16.81 o 
   6  -2   3     1163.87     1102.36     28.30 o 
   7  -2   3      810.61      909.05     50.88 o 
   8  -2   3       72.47       76.31     31.29 o 
   9  -2   3       89.09       83.45     31.29 o 
  10  -2   3        1.18       34.54     29.95 o 
  11  -2   3      224.66      188.44     31.18 o 
 -10  -1   3      103.00       23.91     26.36 o 
  -9  -1   3        0.35       11.94     23.23 o 
  -8  -1   3     1353.70     1394.58     72.08 o 
  -7  -1   3      957.87      967.30    108.69 o 
  -6  -1   3      348.84      329.68     28.36 o 
  -5  -1   3       93.81      109.14     14.92 o 
  -4  -1   3      190.54      241.21     20.68 o 
  -3  -1   3       33.44       29.73     10.65 o 
  -2  -1   3     2438.27     2422.90     49.67 o 
  -1  -1   3     5185.66     5510.23     44.69 o 
   0  -1   3      239.67      206.78     28.01 o 
   1  -1   3     4085.14     4338.59     38.86 o 
   2  -1   3    22695.36    20592.37    200.01 o 
   3  -1   3       66.00       68.15      7.88 o 
   4  -1   3        4.50       20.51      8.52 o 
   5  -1   3      264.17      218.83     11.35 o 
   6  -1   3     5057.43     5108.75     44.65 o 
   7  -1   3        1.31        4.87     11.39 o 
   8  -1   3        6.16       21.52     21.22 o 
   9  -1   3      164.97      115.42     25.16 o 
  10  -1   3       18.17        7.57     30.65 o 
  11  -1   3      168.76      216.78     38.89 o 
  12  -1   3        9.97       -0.98     25.36 o 
 -10   0   3      255.00      161.23     41.83 o 
  -9   0   3       26.03      -14.59     26.65 o 
  -8   0   3      212.76      208.72     33.56 o 
  -7   0   3      793.68      880.56     64.89 o 
  -6   0   3      879.43      803.16     59.10 o 
  -5   0   3      569.53      614.33     19.63 o 
  -4   0   3     2705.44     3032.41     57.29 o 
  -3   0   3     4876.71     5507.78     69.55 o 
  -2   0   3      989.08      973.21     24.96 o 
  -1   0   3      831.57      870.83     22.88 o 
   0   0   3     2262.75     2494.81     54.83 o 
   1   0   3      827.56      883.57     17.86 o 
   2   0   3     5083.30     5041.96    114.60 o 
   3   0   3      915.92      903.15     24.84 o 
   4   0   3     4966.64     4983.45     46.06 o 
   5   0   3      781.25      737.00     23.28 o 
   6   0   3     5641.65     6024.40    114.23 o 
   7   0   3       13.55       14.67     10.88 o 
   8   0   3      317.19      337.80     31.46 o 
   9   0   3        2.01       29.93     23.60 o 
  10   0   3      259.82      246.93     36.29 o 
  11   0   3        4.07        7.88     27.46 o 
  12   0   3        1.00       24.80     17.15 o 
 -10   1   3      162.36      210.32     58.40 o 
  -9   1   3       10.58        9.11     39.05 o 
  -8   1   3       34.15       35.15     41.37 o 
  -7   1   3       64.71       10.18     23.50 o 
  -6   1   3     2185.55     2220.83     97.46 o 
  -5   1   3     1275.02     1374.02     43.42 o 
  -4   1   3     1781.93     1964.75     58.69 o 
  -3   1   3     6595.49     7777.14     93.76 o 
  -2   1   3     1618.76     1692.49     37.55 o 
  -1   1   3     2045.21     2007.30     42.30 o 
   0   1   3      216.73      236.75     12.36 o 
   1   1   3     7337.23     6973.44     60.13 o 
   2   1   3     4220.14     4046.26     61.65 o 
   3   1   3     1578.09     1831.53     38.35 o 
   4   1   3     3380.73     3403.02    105.95 o 
   5   1   3     1536.83     1731.06     43.00 o 
   6   1   3     3375.74     3503.57     65.37 o 
   7   1   3        1.33        8.95     10.16 o 
   8   1   3     1855.79     1922.49    246.65 o 
   9   1   3       21.61      -15.64     27.81 o 
  10   1   3      457.69      431.48     49.22 o 
  11   1   3      112.38      136.08     35.30 o 
  12   1   3       30.32       -4.62     25.59 o 
 -10   2   3        4.34       24.00     20.47 o 
  -9   2   3       22.02       16.55     26.62 o 
  -8   2   3      123.89      148.83     29.70 o 
  -7   2   3      203.64      255.89     43.98 o 
  -6   2   3      945.38      952.66     59.33 o 
  -5   2   3     1151.12     1127.35     61.46 o 
  -4   2   3       54.42       63.00      8.70 o 
  -3   2   3      852.55      813.77     28.51 o 
  -2   2   3     3965.74     3874.91     51.28 o 
  -1   2   3    11953.95    12981.14    144.31 o 
   0   2   3      607.61      667.66     29.44 o 
   1   2   3     1267.71     1114.53     31.13 o 
   2   2   3      130.67      104.10      6.60 o 
   3   2   3      259.89      235.60      9.56 o 
   4   2   3     3475.49     3676.59     51.94 o 
   5   2   3     1452.21     1528.03     65.36 o 
   6   2   3       98.46      117.63     11.91 o 
   7   2   3      229.72      256.64     19.54 o 
   8   2   3     2466.58     2494.78     97.94 o 
   9   2   3        3.74       14.86     14.07 o 
  10   2   3      199.46      242.13     44.91 o 
  11   2   3      123.57      113.88     26.01 o 
  12   2   3       78.62       61.83     21.35 o 
  -9   3   3       10.79        8.18     20.44 o 
  -8   3   3      102.28      123.98     24.40 o 
  -7   3   3      428.48      414.33     44.75 o 
  -6   3   3       41.30       74.11     19.39 o 
  -5   3   3      438.01      466.53     43.50 o 
  -4   3   3     1205.43     1258.35     50.81 o 
  -3   3   3       86.43       85.22      9.60 o 
  -2   3   3     2544.90     2508.72     40.08 o 
  -1   3   3    13250.13    13827.35    312.62 o 
   0   3   3       35.59       31.64      6.20 o 
   1   3   3      347.18      326.63     17.07 o 
   3   3   3     7326.03     7425.27    274.40 o 
   4   3   3      376.86      503.03     20.63 o 
   5   3   3     3202.70     3416.89     62.81 o 
   6   3   3      349.12      344.83     19.41 o 
   7   3   3      271.17      271.49     21.70 o 
   8   3   3      434.61      397.57     25.95 o 
   9   3   3       45.92       37.18     12.73 o 
  10   3   3       16.11       14.04     16.87 o 
  11   3   3       25.32       22.83     30.19 o 
  12   3   3      205.55      218.81     50.23 o 
  -9   4   3       51.19       21.81     27.56 o 
  -8   4   3        1.67       11.91     10.01 o 
  -7   4   3      157.57      180.45     41.43 o 
  -6   4   3      597.45      709.36     56.31 o 
  -5   4   3      497.34      500.36     46.48 o 
  -4   4   3     1373.41     1525.22     84.28 o 
  -3   4   3       67.26       57.21     11.51 o 
  -2   4   3       16.76       42.46     13.96 o 
  -1   4   3     2066.09     2023.22    103.02 o 
   0   4   3      228.11      295.07     20.14 o 
   1   4   3      136.30      165.56     18.55 o 
   2   4   3     1455.27     1435.42    106.72 o 
   3   4   3    10252.90    10530.63    169.99 o 
   4   4   3       19.76       37.10      8.17 o 
   5   4   3      116.67      107.91     12.29 o 
   6   4   3      774.64      801.35     29.40 o 
   7   4   3      697.38      726.46     33.76 o 
   8   4   3      103.99       74.32     13.96 o 
   9   4   3        0.67       11.30     11.92 o 
  10   4   3      202.55      180.88     37.15 o 
  11   4   3        2.45       21.23     48.79 o 
  12   4   3      217.71      171.77     44.27 o 
  -8   5   3        3.16       24.94     17.21 o 
  -7   5   3       68.00      105.81     31.90 o 
  -6   5   3      143.32      156.95     40.09 o 
  -5   5   3       83.73      100.04     41.25 o 
  -4   5   3       57.70       63.71     12.07 o 
  -3   5   3        2.85        3.21     14.49 o 
  -2   5   3      956.36      971.07     43.95 o 
  -1   5   3      134.88      106.05     14.28 o 
   0   5   3       67.66       67.87      8.92 o 
   1   5   3      203.83      194.51      9.14 o 
   2   5   3       48.43       34.48     15.26 o 
   3   5   3     6944.69     6981.01    207.08 o 
   4   5   3      471.37      474.90     19.35 o 
   5   5   3      939.32      953.87     26.20 o 
   6   5   3       65.31       50.02     10.86 o 
   7   5   3     1992.13     2195.58     64.92 o 
   8   5   3       13.65       24.87      9.46 o 
   9   5   3       26.34       24.60     13.89 o 
  10   5   3      381.28      334.66     50.00 o 
  11   5   3        6.26       11.79      9.48 o 
  12   5   3       31.76       28.74     39.63 o 
  -8   6   3       27.29       30.67     19.32 o 
  -7   6   3       10.73       -0.48     25.55 o 
  -6   6   3      124.48      144.20     30.07 o 
  -5   6   3      194.92      217.62     51.57 o 
  -4   6   3      529.09      560.05     31.17 o 
  -3   6   3      220.48      180.14     17.42 o 
  -2   6   3     1744.32     1782.91     62.50 o 
  -1   6   3      294.99      316.59     20.24 o 
   0   6   3      380.76      405.60     27.86 o 
   1   6   3      465.14      418.34     31.32 o 
   2   6   3      604.31      584.34     24.82 o 
   3   6   3      809.78      811.04     43.69 o 
   4   6   3      177.28      144.33     17.58 o 
   5   6   3     2124.33     2000.62     59.52 o 
   6   6   3      231.85      217.47     17.76 o 
   7   6   3     1711.28     1844.21     51.09 o 
   8   6   3      324.16      346.83     39.00 o 
   9   6   3      113.36       79.43     16.88 o 
  10   6   3       29.94       18.72      9.19 o 
  11   6   3       64.19       80.19     39.63 o 
  -7   7   3        1.46      -14.35     26.22 o 
  -6   7   3      119.64      114.96     28.16 o 
  -5   7   3      158.37      100.36     31.69 o 
  -4   7   3      372.23      348.79     24.54 o 
  -3   7   3      284.14      304.33     36.36 o 
  -2   7   3      813.85      839.85     39.90 o 
  -1   7   3       91.06       96.78     14.21 o 
   0   7   3      713.56      658.07     49.33 o 
   1   7   3       84.08      101.92     11.47 o 
   2   7   3      598.80      581.82     42.26 o 
   3   7   3        4.85        7.33     37.95 o 
   4   7   3       54.91       20.59     20.02 o 
   5   7   3     1827.37     1887.51    117.56 o 
   6   7   3       42.93       56.02     23.84 o 
   7   7   3      152.83      130.12     30.29 o 
   8   7   3       48.28       88.04     26.58 o 
   9   7   3      245.63      306.54     41.48 o 
  10   7   3       25.77       27.07     23.60 o 
  11   7   3       75.19      135.23     42.64 o 
  -7   8   3       10.86       15.30     36.73 o 
  -6   8   3       45.53        6.73     24.50 o 
  -5   8   3       45.35       30.04     19.33 o 
  -4   8   3      215.47      249.13     73.29 o 
  -3   8   3       41.04       49.73     16.33 o 
  -2   8   3       14.14       13.36     17.45 o 
  -1   8   3      257.78      249.44     27.87 o 
   0   8   3      875.31      900.44     36.20 o 
   1   8   3       47.88       47.29     10.13 o 
   2   8   3      569.31      552.97     50.93 o 
   3   8   3       50.98       41.92     15.46 o 
   4   8   3      208.14      192.59     33.37 o 
   5   8   3      293.24      263.42     33.49 o 
   6   8   3      193.51      180.45     49.25 o 
   7   8   3        3.20       -5.83     23.58 o 
   8   8   3        8.53       30.86     24.47 o 
   9   8   3      570.53      594.47     46.34 o 
  10   8   3       45.03       65.34     25.25 o 
  -6   9   3       10.72       29.13     46.99 o 
  -5   9   3       13.33       33.67     31.92 o 
  -4   9   3       23.67       20.28     24.10 o 
  -3   9   3       75.36       74.16     30.43 o 
  -2   9   3       75.58       94.66     22.24 o 
  -1   9   3       72.96       66.75     13.17 o 
   0   9   3      970.85     1076.97     63.24 o 
   1   9   3        6.07       15.00     15.65 o 
   2   9   3      193.25      170.95     28.54 o 
   3   9   3       20.52        3.48     21.91 o 
   4   9   3      724.17      819.47     80.77 o 
   5   9   3       10.16       19.23     22.13 o 
   6   9   3      279.48      313.53     37.43 o 
   7   9   3      250.55      231.03     34.20 o 
   8   9   3       67.64       64.14     27.34 o 
   9   9   3      219.89      163.58     36.91 o 
  10   9   3       15.47       16.93     24.06 o 
  -5  10   3       58.16      101.74     56.78 o 
  -4  10   3        9.03       -9.27     35.46 o 
  -3  10   3       69.61       80.42     51.91 o 
  -2  10   3        4.12       28.27     31.81 o 
  -1  10   3        2.48       -5.30     14.69 o 
   0  10   3      116.08      107.15     27.58 o 
   1  10   3       83.46       67.85     24.42 o 
   2  10   3       82.50      115.86     33.72 o 
   3  10   3       11.45       26.78     15.93 o 
   4  10   3      657.44      755.73    123.82 o 
   5  10   3       33.76       20.93     20.26 o 
   6  10   3        1.16       21.50     24.50 o 
   7  10   3      224.68      236.55     38.60 o 
   8  10   3      196.21      253.95     54.52 o 
   9  10   3        6.20       51.74     37.54 o 
  -3  11   3        6.74       49.83     40.79 o 
  -2  11   3        2.39       -2.12     20.00 o 
  -1  11   3       81.84       75.56     24.79 o 
   0  11   3       13.89       21.06     12.16 o 
   1  11   3       17.41       23.27     37.60 o 
   2  11   3      245.35      239.09     45.58 o 
   3  11   3       13.69      -11.24     21.21 o 
   4  11   3      243.02      284.79     46.80 o 
   6  11   3       54.88       38.77     22.27 o 
   7  11   3       28.21       45.83     25.58 o 
   8  11   3       54.98      104.44     28.53 o 
  -1  12   3       78.72       80.95     20.64 o 
   0  12   3        2.29       -0.06     26.59 o 
   1  12   3        0.63       18.46     18.77 o 
   2  12   3       14.59       26.24     23.58 o 
   3  12   3       15.55       20.54     23.75 o 
   4  12   3        6.04       26.24     15.82 o 
   5  12   3        4.65      -24.37     24.37 o 
   6  12   3      108.40      127.73     51.86 o 
  -2 -12   4       32.09        2.85     38.36 o 
  -1 -12   4       25.38        0.57     43.98 o 
   0 -12   4        0.43       12.75     24.45 o 
   1 -12   4        1.59       13.91     24.63 o 
   2 -12   4       22.84        7.85     23.62 o 
  -5 -11   4       67.69       28.12     23.97 o 
  -4 -11   4       11.44        4.48     22.57 o 
  -3 -11   4       91.41      147.98     46.35 o 
  -2 -11   4        6.81       11.43     23.61 o 
  -1 -11   4       23.20       80.02    377.24 o 
   0 -11   4        4.72        9.12     35.98 o 
   1 -11   4        3.96       -9.18     24.05 o 
   2 -11   4       79.27       78.83     29.36 o 
   3 -11   4        9.73       14.46     22.85 o 
   4 -11   4        0.84       13.70     20.26 o 
  -6 -10   4       15.82        2.46     37.95 o 
  -5 -10   4        2.11        7.31     22.68 o 
  -4 -10   4       15.07       42.08     22.64 o 
  -3 -10   4      186.94      205.81     31.68 o 
  -2 -10   4       24.89       33.40     23.64 o 
  -1 -10   4       68.62       60.88     30.07 o 
   0 -10   4        4.35       24.27     23.55 o 
   1 -10   4       80.18       95.03     31.10 o 
   2 -10   4       46.15       61.44     26.09 o 
   3 -10   4        4.66       -8.02     20.90 o 
   4 -10   4       20.25       45.45     32.16 o 
   5 -10   4       42.23      -23.29     39.05 o 
   6 -10   4       25.28       14.25     38.82 o 
  -7  -9   4        2.87      -14.25     21.32 o 
  -6  -9   4       18.13        4.00     22.08 o 
  -5  -9   4       50.10      107.58     25.47 o 
  -4  -9   4       52.17       41.08     38.82 o 
  -3  -9   4      277.45      286.10     29.10 o 
  -2  -9   4       26.85       36.00     27.00 o 
  -1  -9   4       70.77       60.90     40.62 o 
   0  -9   4       19.42       35.32     27.31 o 
   1  -9   4      633.43      732.09     46.39 o 
   2  -9   4       11.42        7.10     12.26 o 
   3  -9   4       76.51       65.28     17.67 o 
   4  -9   4        2.43       -8.74     13.51 o 
   5  -9   4       33.94       30.51     14.73 o 
   6  -9   4        6.68       -0.23     20.26 o 
   7  -9   4        7.52       38.57     22.88 o 
  -8  -8   4      174.83      157.84     33.83 o 
  -7  -8   4        9.07        2.25     21.92 o 
  -6  -8   4       47.94       47.72     23.10 o 
  -5  -8   4        0.95       84.33     28.10 o 
  -4  -8   4        9.63       30.33     23.45 o 
  -3  -8   4      118.82      124.91     23.45 o 
  -2  -8   4       66.13       47.51     32.10 o 
  -1  -8   4      216.12      198.91     25.35 o 
   0  -8   4      128.64      108.97     22.72 o 
   1  -8   4      952.25      936.49     58.00 o 
   2  -8   4      108.69      106.92     15.36 o 
   3  -8   4       39.47       47.46     15.31 o 
   4  -8   4       18.32       15.05     13.05 o 
   5  -8   4      101.90      103.40     18.61 o 
   6  -8   4        9.72        4.75     42.24 o 
   7  -8   4       10.55       10.63     28.10 o 
   8  -8   4       19.62       -1.53     21.99 o 
  -8  -7   4      249.81      288.74     34.55 o 
  -7  -7   4       57.31      102.97     24.33 o 
  -6  -7   4       11.17        8.67     20.75 o 
  -5  -7   4        1.02       10.49     22.00 o 
  -4  -7   4      257.68      259.36     30.02 o 
  -3  -7   4      547.49      560.33     34.42 o 
  -2  -7   4       38.41       73.78     27.09 o 
  -1  -7   4      987.27      899.30     49.96 o 
   0  -7   4        6.72       12.89     18.76 o 
   1  -7   4      546.01      602.61     29.42 o 
   2  -7   4      205.00      221.64     20.50 o 
   3  -7   4      194.57      217.52     20.59 o 
   4  -7   4       81.87      102.21     33.65 o 
   5  -7   4      124.83      158.55     29.35 o 
   6  -7   4       69.53       58.26     14.39 o 
   7  -7   4        2.63        5.81     22.03 o 
   8  -7   4       20.37       39.81     24.37 o 
   9  -7   4        6.21        2.95     22.86 o 
  -9  -6   4       17.87       52.26     33.49 o 
  -8  -6   4       95.57       67.50     22.70 o 
  -7  -6   4      136.29      137.65     16.38 o 
  -6  -6   4      349.60      374.57     58.52 o 
  -5  -6   4       28.62       23.27     11.32 o 
  -4  -6   4      759.22      801.53     42.66 o 
  -3  -6   4       27.54       30.75      9.07 o 
  -2  -6   4      517.18      472.72     50.98 o 
  -1  -6   4      170.91      146.10     31.29 o 
   0  -6   4      694.20      632.75     36.97 o 
   1  -6   4       58.67       57.03     10.12 o 
   2  -6   4      474.12      496.51     19.11 o 
   3  -6   4      722.66      697.27     38.46 o 
   4  -6   4        7.54       25.72     13.14 o 
   5  -6   4      327.16      338.87     20.51 o 
   6  -6   4      148.38      124.88     20.80 o 
   7  -6   4      237.55      214.92     26.35 o 
   8  -6   4        0.32       -0.01     45.02 o 
   9  -6   4       22.05       18.53     24.98 o 
  10  -6   4       21.50      -21.21     30.59 o 
  -9  -5   4      123.17      117.39     51.57 o 
  -8  -5   4       14.13       -0.79     31.17 o 
  -7  -5   4       57.98       74.61     17.67 o 
  -6  -5   4     1506.47     1580.12     55.75 o 
  -5  -5   4        0.38       15.57     11.48 o 
  -4  -5   4      804.46      803.66     35.66 o 
  -3  -5   4       25.21       29.27     17.27 o 
  -2  -5   4     1289.71     1343.50     32.91 o 
  -1  -5   4        7.76        2.59      6.56 o 
   0  -5   4     2191.89     2186.51     61.17 o 
   1  -5   4      127.71      133.26     11.33 o 
   2  -5   4      604.95      628.60     19.54 o 
   3  -5   4      494.09      455.25     18.86 o 
   4  -5   4      214.70      232.98     19.63 o 
   5  -5   4       18.49        9.32     19.22 o 
   6  -5   4      674.37      717.44     31.81 o 
   7  -5   4      777.73      778.01     50.64 o 
   8  -5   4      194.33      219.98     58.23 o 
   9  -5   4       22.14      -24.58     24.58 o 
  10  -5   4       66.46       50.67     25.37 o 
  -9  -4   4      160.61      106.59     18.94 o 
  -8  -4   4        5.30        0.04     17.67 o 
  -7  -4   4      157.30      149.67     28.72 o 
  -6  -4   4      829.18      883.70     47.01 o 
  -5  -4   4        2.40        6.50     12.12 o 
  -4  -4   4      157.28      165.10     14.84 o 
  -3  -4   4        4.41       17.71     10.59 o 
  -2  -4   4     5076.24     5529.45    117.02 o 
  -1  -4   4      206.35      156.19     15.02 o 
   0  -4   4       99.65       75.38     14.25 o 
   1  -4   4     2596.65     2553.12     91.31 o 
   2  -4   4     5217.05     5358.52    107.89 o 
   3  -4   4      334.30      334.63     19.40 o 
   4  -4   4        0.02        2.30      7.84 o 
   5  -4   4      365.34      343.30     18.53 o 
   6  -4   4      445.50      399.47     40.24 o 
   7  -4   4      277.15      317.47     62.81 o 
   8  -4   4      512.31      491.81     39.98 o 
   9  -4   4        2.66        5.67     27.12 o 
  10  -4   4       32.57       40.12     25.44 o 
  11  -4   4       67.84       43.27     28.10 o 
 -10  -3   4       11.90       -2.78     24.22 o 
  -9  -3   4        8.89        7.56     19.27 o 
  -8  -3   4        2.82       11.75     13.64 o 
  -7  -3   4      996.91      975.84     57.12 o 
  -6  -3   4       58.17       71.68     13.26 o 
  -5  -3   4       13.56       29.35     13.20 o 
  -4  -3   4      228.92      221.03     16.05 o 
  -3  -3   4       23.29       14.41      9.31 o 
  -2  -3   4    10584.20    11755.94    222.78 o 
  -1  -3   4      178.80      165.24      6.83 o 
   1  -3   4      213.82      233.27     48.32 o 
   2  -3   4     5745.33     5829.17    190.45 o 
   3  -3   4     1490.44     1505.81     39.66 o 
   4  -3   4       29.04       40.59     13.74 o 
   5  -3   4     1021.87     1109.13     43.61 o 
   6  -3   4      123.60      128.51     17.45 o 
   7  -3   4      106.74      105.09     36.16 o 
   8  -3   4      150.79      191.29     25.39 o 
   9  -3   4       81.29      107.04     27.88 o 
  10  -3   4       23.35       31.48     25.96 o 
  11  -3   4       55.52       80.59     30.19 o 
 -10  -2   4       50.76       55.81     26.43 o 
  -9  -2   4       58.81       54.57     15.61 o 
  -8  -2   4       78.30       72.03     24.71 o 
  -7  -2   4     1109.31     1117.51     58.69 o 
  -6  -2   4      147.58      136.24     27.99 o 
  -5  -2   4        1.64       22.80      8.26 o 
  -4  -2   4      308.79      316.85     18.27 o 
  -3  -2   4     1915.21     2131.50     51.72 o 
  -2  -2   4     1975.34     2030.72     64.08 o 
  -1  -2   4      430.48      470.92     22.94 o 
   0  -2   4     4738.81     4820.63    284.19 o 
   1  -2   4      342.80      243.99     26.71 o 
   2  -2   4     8351.44     8765.59     85.81 o 
   3  -2   4     3540.69     3749.43    119.56 o 
   4  -2   4     1221.46     1291.85     35.08 o 
   5  -2   4       12.87       15.89      5.65 o 
   6  -2   4      836.87      799.45     34.27 o 
   7  -2   4      437.16      385.38     22.32 o 
   8  -2   4       97.98       74.48     32.27 o 
   9  -2   4      246.27      288.77     33.16 o 
  10  -2   4        1.27       34.16     26.75 o 
  11  -2   4        0.83       20.07     26.20 o 
 -10  -1   4       41.28       12.28     23.29 o 
  -9  -1   4      328.32      305.36     36.62 o 
  -8  -1   4       52.39       53.12     17.62 o 
  -7  -1   4      450.60      499.01     40.64 o 
  -6  -1   4       14.03       14.27     27.17 o 
  -5  -1   4      506.86      473.39     31.00 o 
  -4  -1   4      138.79      129.96     16.78 o 
  -3  -1   4     3948.04     4269.06     77.21 o 
  -2  -1   4      208.69      202.29     15.50 o 
  -1  -1   4     1732.88     1679.76     38.48 o 
   0  -1   4     3770.65     3702.11    118.73 o 
   1  -1   4       12.58        8.49      6.06 o 
   2  -1   4     1220.39     1165.21     36.45 o 
   3  -1   4     3552.13     3505.29     99.54 o 
   4  -1   4     3733.86     3696.64     52.54 o 
   5  -1   4      621.81      659.12     27.48 o 
   6  -1   4     1625.76     1639.03     30.11 o 
   7  -1   4     2130.16     2117.56     71.95 o 
   8  -1   4       35.74       22.06     21.91 o 
   9  -1   4       18.01       18.52     22.55 o 
  10  -1   4        1.76       14.85     25.36 o 
  11  -1   4       64.63       98.46     31.13 o 
  12  -1   4       30.62       40.99     28.27 o 
  -9   0   4      231.28      210.20     46.58 o 
  -8   0   4       34.37       25.44     21.30 o 
  -7   0   4      160.99      153.57     24.95 o 
  -6   0   4      320.63      285.56     29.95 o 
  -5   0   4     2651.28     2671.71    104.64 o 
  -4   0   4      136.08      170.52     16.27 o 
  -3   0   4     4056.88     4279.09     76.54 o 
  -2   0   4      818.55      955.15     26.45 o 
  -1   0   4     3876.01     4214.55     53.66 o 
   0   0   4       56.49       58.70      9.42 o 
   1   0   4      783.88      685.77     19.29 o 
   2   0   4      170.55      202.25     23.01 o 
   3   0   4     2318.85     2291.33     61.88 o 
   4   0   4     5927.25     6079.97     74.22 o 
   5   0   4     1342.88     1404.86     36.07 o 
   6   0   4     1112.36     1017.71     27.60 o 
   7   0   4      742.90      788.62     54.97 o 
   8   0   4       13.65       14.87     14.00 o 
   9   0   4      139.00      169.91     24.71 o 
  10   0   4       19.88       57.75     29.71 o 
  11   0   4      344.21      341.58     45.48 o 
  12   0   4       21.56       20.10     16.61 o 
  -9   1   4        4.15       17.00     35.86 o 
  -8   1   4       87.84       55.60     21.99 o 
  -7   1   4        9.29       13.08     19.83 o 
  -6   1   4       15.51       29.52     25.38 o 
  -5   1   4     3490.93     4134.14    132.10 o 
  -4   1   4      221.86      194.58     22.63 o 
  -3   1   4       81.68      100.08     13.38 o 
  -2   1   4        9.29       22.74     13.81 o 
  -1   1   4     6791.58     7160.15     84.81 o 
   0   1   4     2205.72     2272.63     47.27 o 
   1   1   4     1689.73     1632.87     35.68 o 
   2   1   4     4452.70     4124.42     49.80 o 
   3   1   4     1808.89     1692.16     37.99 o 
   4   1   4       30.73       43.71     13.49 o 
   5   1   4      801.36      746.15     37.69 o 
   6   1   4      132.97      118.41     12.70 o 
   7   1   4      886.14      887.17     33.41 o 
   8   1   4     1034.23     1075.69     56.84 o 
   9   1   4      337.06      322.89     30.27 o 
  10   1   4      139.03      154.72     30.04 o 
  11   1   4      363.40      387.76     47.44 o 
  12   1   4        5.13       13.33     27.12 o 
  -9   2   4        3.24      -12.83     26.02 o 
  -8   2   4       83.34       72.08     28.76 o 
  -7   2   4       13.08       18.75     31.75 o 
  -6   2   4      172.66      165.35     30.36 o 
  -5   2   4      450.76      475.76     39.14 o 
  -4   2   4       54.79       43.27      8.32 o 
  -3   2   4      160.11      135.30     23.66 o 
  -2   2   4       30.57       48.65      8.69 o 
  -1   2   4    14222.89    14734.60    157.64 o 
   0   2   4     1877.49     1748.92     49.95 o 
   1   2   4     2484.06     2408.14     69.91 o 
   2   2   4      949.75      879.87     43.34 o 
   3   2   4     3671.85     3403.31     35.30 o 
   4   2   4      651.33      669.11     21.45 o 
   5   2   4       69.83       78.76     12.77 o 
   6   2   4      919.09      964.93     37.94 o 
   7   2   4      114.82       95.97     12.60 o 
   8   2   4     1823.10     1820.60     60.61 o 
   9   2   4     1188.63     1301.75    106.61 o 
  10   2   4       19.72       33.33     34.47 o 
  11   2   4       63.79       60.09     34.71 o 
  12   2   4        2.17        2.71     22.53 o 
  -9   3   4        0.02       27.85     14.65 o 
  -8   3   4       20.63       12.46     25.49 o 
  -7   3   4        5.97       39.23     15.35 o 
  -6   3   4      607.06      608.00     64.54 o 
  -5   3   4       38.28       32.52     14.72 o 
  -4   3   4       96.10       80.24      9.81 o 
  -3   3   4      415.13      390.11     25.41 o 
  -2   3   4      404.77      440.45     21.36 o 
  -1   3   4     5686.61     5921.22    196.53 o 
   0   3   4     2432.39     2247.12     76.26 o 
   1   3   4       10.25       13.16      5.72 o 
   2   3   4      829.81      824.16     40.21 o 
   3   3   4     7831.83     8098.52    116.24 o 
   4   3   4     4064.11     3970.23     71.18 o 
   5   3   4        0.59       -1.14     12.31 o 
   6   3   4     1080.52     1152.93     44.79 o 
   7   3   4       19.32       31.62     13.32 o 
   8   3   4        7.26       13.09     12.99 o 
   9   3   4     1170.39     1145.87     40.53 o 
  10   3   4      155.48      132.92     28.71 o 
  11   3   4        5.50       21.88     12.51 o 
  12   3   4       24.40       25.36     31.87 o 
  -8   4   4       64.21       51.66     21.67 o 
  -7   4   4      120.92      112.31     23.61 o 
  -6   4   4     1246.74     1240.41     58.81 o 
  -5   4   4        5.77        8.26     15.33 o 
  -4   4   4       13.14       11.15     11.42 o 
  -3   4   4       66.92       82.95     17.26 o 
  -2   4   4      395.05      464.96     19.88 o 
  -1   4   4      161.61      192.21     17.59 o 
   0   4   4      925.85      865.79     27.32 o 
   1   4   4     6871.15     7223.92    105.68 o 
   2   4   4      516.28      581.78     37.00 o 
   3   4   4     4653.29     4793.68    115.99 o 
   4   4   4     5022.93     5139.21    102.64 o 
   5   4   4      195.42      195.08     13.29 o 
   6   4   4        3.20        6.02      6.99 o 
   7   4   4      259.90      233.95     22.66 o 
   8   4   4     1269.61     1327.77     42.95 o 
   9   4   4       31.64       36.04     25.59 o 
  10   4   4      334.49      307.51     39.55 o 
  11   4   4       76.88       67.43     23.12 o 
  12   4   4        2.66        3.67     14.17 o 
  -8   5   4      112.89       76.01     20.36 o 
  -7   5   4      106.73       70.37     30.04 o 
  -6   5   4      693.70      541.65     50.27 o 
  -5   5   4      212.85      204.76     35.58 o 
  -4   5   4      976.47     1007.82     75.69 o 
  -3   5   4        0.48       -0.41     10.80 o 
  -2   5   4     1613.26     1606.24     90.64 o 
  -1   5   4      346.72      322.90     22.18 o 
   0   5   4      137.69      176.46     18.81 o 
   1   5   4     6883.00     7358.91    180.83 o 
   2   5   4      730.07      804.78     48.03 o 
   3   5   4       99.97       79.72     29.09 o 
   4   5   4     1691.52     1739.23     54.41 o 
   5   5   4      619.47      582.16     27.23 o 
   6   5   4      154.27      121.48     17.30 o 
   7   5   4      807.98      825.33     33.83 o 
   8   5   4     2529.55     2821.58     62.26 o 
   9   5   4       68.94       40.36     13.02 o 
  10   5   4       94.71       60.13     16.52 o 
  11   5   4        7.42       25.92     19.24 o 
  12   5   4       35.56       45.08     39.05 o 
  -7   6   4        2.63       67.89     59.21 o 
  -5   6   4        2.59       16.58     16.05 o 
  -4   6   4      779.89      871.11     64.72 o 
  -3   6   4      253.98      265.14     25.71 o 
  -2   6   4      855.84      849.39     45.72 o 
  -1   6   4      679.66      627.74     30.04 o 
   0   6   4     1109.67     1213.70     44.19 o 
   1   6   4      132.28      137.43     16.44 o 
   2   6   4      119.87      120.74     21.41 o 
   3   6   4      515.17      484.79     26.50 o 
   4   6   4      149.90      154.09     21.21 o 
   5   6   4     1121.46     1124.69     53.99 o 
   6   6   4      755.10      655.36     35.90 o 
   7   6   4       49.93       53.90     10.01 o 
   8   6   4      856.36      843.06     41.18 o 
   9   6   4        2.61       11.95     11.58 o 
  10   6   4       62.46       48.76     21.93 o 
  11   6   4        0.67       -6.49     36.04 o 
  -7   7   4       53.16       32.66     21.35 o 
  -6   7   4      116.40      119.24     36.15 o 
  -5   7   4       13.87      -21.20     21.20 o 
  -4   7   4      621.31      679.92     77.18 o 
  -3   7   4        5.54        5.60     12.77 o 
  -2   7   4       79.72       81.63     15.56 o 
  -1   7   4      375.91      332.97     36.29 o 
   0   7   4     1404.17     1319.09     93.24 o 
   1   7   4     1608.33     1544.24     72.64 o 
   2   7   4      334.42      304.85     32.12 o 
   3   7   4     2013.52     2028.17    103.60 o 
   4   7   4      229.49      205.22     24.52 o 
   5   7   4       78.34       93.89     22.90 o 
   6   7   4      395.70      357.09     46.93 o 
   7   7   4       65.79       58.59     24.05 o 
   8   7   4       31.99       62.69     26.96 o 
   9   7   4      209.90      220.75     35.88 o 
  10   7   4      403.03      404.44     50.73 o 
  11   7   4        0.68       -7.88     36.04 o 
  -6   8   4       62.77       69.72     33.66 o 
  -5   8   4        9.93       30.84     20.44 o 
  -4   8   4      109.54       88.16     24.88 o 
  -3   8   4       39.79       56.82     15.00 o 
  -2   8   4      164.46      146.35     19.80 o 
  -1   8   4       19.85       24.38     14.79 o 
   0   8   4      928.20      886.01    103.60 o 
   1   8   4     1524.05     1672.28     58.17 o 
   2   8   4        1.43       -9.31     21.54 o 
   3   8   4      464.99      549.95     45.95 o 
   4   8   4       97.36       94.49     23.86 o 
   5   8   4      122.61      129.97     27.13 o 
   6   8   4       17.58       25.27     23.82 o 
   7   8   4      231.05      262.91     39.05 o 
   8   8   4        8.19      -10.40     22.93 o 
   9   8   4       33.91       58.61     25.20 o 
  10   8   4      294.13      342.28     41.48 o 
  -5   9   4       76.71       44.50     40.21 o 
  -4   9   4        6.01       16.57     15.99 o 
  -3   9   4       11.72        6.12     13.76 o 
  -2   9   4      154.87      145.47     22.06 o 
  -1   9   4       35.14       38.92     21.19 o 
   0   9   4      195.64      287.67     40.61 o 
   1   9   4      127.23      146.40     49.65 o 
   2   9   4        2.75        6.59     21.74 o 
   3   9   4       71.75       71.32     24.56 o 
   4   9   4       73.40      135.20     33.59 o 
   5   9   4      397.83      415.07     44.00 o 
   6   9   4       18.44       62.49     25.65 o 
   7   9   4      261.28      308.06     39.26 o 
   8   9   4       13.62        7.13     25.97 o 
   9   9   4       14.81       35.27     25.62 o 
  10   9   4       41.92       57.93     27.58 o 
  -4  10   4       19.52       25.26     38.12 o 
  -3  10   4       11.69      -39.98     39.98 o 
  -2  10   4       28.38       47.01     22.95 o 
  -1  10   4        0.80      -21.77     21.77 o 
   0  10   4       12.55       17.32     14.76 o 
   1  10   4       59.31       91.40     29.82 o 
   2  10   4      266.58      249.87     38.04 o 
   3  10   4        7.01       19.96     29.72 o 
   4  10   4      169.98      164.33     29.20 o 
   5  10   4      372.20      391.44     98.96 o 
   6  10   4       32.16       36.49     24.83 o 
   7  10   4        4.58       24.66     37.31 o 
   8  10   4        3.05       26.50     27.16 o 
   9  10   4       64.74      131.77     33.61 o 
  -3  11   4        6.93      -24.22     38.36 o 
  -2  11   4        4.88      196.65     59.91 o 
  -1  11   4       20.26       30.70     22.60 o 
   0  11   4       59.57       71.25     20.24 o 
   1  11   4       12.90       33.60     21.21 o 
   2  11   4      109.69      110.81     24.68 o 
   3  11   4        5.11       29.22     41.25 o 
   4  11   4        0.96      -18.56     23.62 o 
   5  11   4      122.64      163.03     33.71 o 
   6  11   4        9.60       27.81     18.31 o 
   7  11   4       72.01       73.00     29.86 o 
   8  11   4       14.81       49.52     29.09 o 
  -1  12   4        1.94       15.30     20.05 o 
   0  12   4       55.48       54.27     14.02 o 
   1  12   4       13.75       33.98     30.11 o 
   2  12   4        7.15       22.34     37.54 o 
   3  12   4       13.85        3.71     36.27 o 
   4  12   4       63.72       82.57     20.32 o 
   5  12   4        0.33        0.70     25.67 o 
   6  12   4       10.10       20.05     20.02 o 
   0 -12   5       10.00       39.77     32.04 o 
  -4 -11   5       14.22       35.59     34.47 o 
  -3 -11   5       50.18       12.30     30.05 o 
  -2 -11   5       15.32       12.14     27.93 o 
  -1 -11   5       14.82        1.55     59.27 o 
   0 -11   5       52.38       52.35     27.09 o 
   1 -11   5       69.10      109.01     38.64 o 
   2 -11   5        5.23       -7.99     24.61 o 
   3 -11   5       14.24       13.53     23.46 o 
   4 -11   5        4.90       44.64     63.50 o 
  -5 -10   5      129.65      105.06     37.72 o 
  -4 -10   5       62.14       73.87     26.34 o 
  -3 -10   5       55.61       79.14     28.65 o 
  -2 -10   5       50.49       38.70     26.38 o 
  -1 -10   5      112.46      143.60     31.33 o 
   0 -10   5       69.78       52.71     26.76 o 
   1 -10   5       18.66       43.27     39.46 o 
   2 -10   5       74.57      106.22     28.88 o 
   3 -10   5       10.27       26.58     24.14 o 
   4 -10   5       40.00       67.81     25.09 o 
   5 -10   5        1.18      -12.86     41.72 o 
   6 -10   5        8.30      -41.14     41.14 o 
  -6  -9   5       81.78       83.71     26.67 o 
  -5  -9   5      130.35      100.64     64.37 o 
  -4  -9   5        7.67        8.22     24.39 o 
  -3  -9   5       13.86        8.56     24.82 o 
  -1  -9   5       85.77       86.89     29.12 o 
   0  -9   5        0.11      -14.37     29.38 o 
   1  -9   5        0.80       16.48     24.18 o 
   2  -9   5      367.39      406.43     39.61 o 
   3  -9   5        1.00       11.68     21.21 o 
   4  -9   5       38.65       92.75     29.23 o 
   5  -9   5        0.18        2.02     19.99 o 
   6  -9   5       34.70       52.96     45.42 o 
   7  -9   5       25.16       52.49     47.51 o 
  -7  -8   5       69.04       66.63     25.00 o 
  -6  -8   5      105.75      134.69     50.00 o 
  -5  -8   5       20.59       32.17     26.18 o 
  -4  -8   5       33.76       31.74     23.79 o 
  -3  -8   5       87.14       94.77     37.20 o 
  -2  -8   5      321.54      290.35     32.29 o 
  -1  -8   5      176.36      181.77     43.22 o 
   0  -8   5       75.74      111.54     33.06 o 
   1  -8   5        2.00       11.27     38.99 o 
   2  -8   5      242.34      284.25     30.65 o 
   3  -8   5       24.91       41.13     22.39 o 
   4  -8   5        0.75       -4.83     11.43 o 
   5  -8   5        0.59       12.02     12.87 o 
   6  -8   5      190.82      194.72     38.12 o 
   7  -8   5        7.86       21.16     20.32 o 
   8  -8   5        4.90       36.97     44.50 o 
  -8  -7   5        0.44       31.17     35.34 o 
  -7  -7   5      111.59       76.77     27.31 o 
  -6  -7   5      197.44      210.44     28.78 o 
  -5  -7   5       20.77        2.25     23.38 o 
  -4  -7   5      268.07      236.84     54.64 o 
  -3  -7   5     1033.79     1003.10     45.15 o 
  -2  -7   5      231.31      237.58     31.87 o 
  -1  -7   5       53.27       72.60     24.36 o 
   0  -7   5      154.15      139.09     26.29 o 
   1  -7   5       49.80       60.16     31.63 o 
   2  -7   5      552.97      515.83     35.03 o 
   3  -7   5      242.89      209.40     19.80 o 
   4  -7   5      567.26      590.78     32.63 o 
   5  -7   5       52.74       59.98     17.90 o 
   6  -7   5      282.34      290.17     25.67 o 
   7  -7   5        0.77        1.10     24.74 o 
   8  -7   5       27.64       19.00     26.65 o 
   9  -7   5        7.41      -10.04     23.27 o 
  -8  -6   5       20.53      -21.09     36.73 o 
  -7  -6   5       70.96       50.84     20.60 o 
  -6  -6   5      475.23      626.89     51.91 o 
  -5  -6   5      277.37      390.23     38.45 o 
  -4  -6   5        1.64       12.49     41.02 o 
  -3  -6   5     1155.70     1314.83     50.53 o 
  -2  -6   5      345.43      418.37     31.67 o 
  -1  -6   5       39.82       40.67     32.79 o 
   0  -6   5        7.58        1.99     21.65 o 
   1  -6   5      137.51      162.49     28.74 o 
   2  -6   5        6.00        6.74      7.78 o 
   3  -6   5        1.14       23.78     15.64 o 
   4  -6   5      817.98      776.48     33.75 o 
   5  -6   5        5.49        6.31     10.90 o 
   6  -6   5      283.50      248.92     25.29 o 
   7  -6   5        7.48      -13.09     24.22 o 
   8  -6   5      150.08      177.76     39.40 o 
   9  -6   5        0.10       13.12     23.45 o 
  10  -6   5       26.99       38.05     25.71 o 
  -8  -5   5       50.03       68.48     34.88 o 
  -7  -5   5       50.93       36.92     13.34 o 
  -6  -5   5      148.25      174.33     21.97 o 
  -5  -5   5      533.52      632.37     26.46 o 
  -4  -5   5      146.02      138.39     23.67 o 
  -3  -5   5       29.32       41.77     35.34 o 
  -2  -5   5      983.63     1012.03     49.78 o 
  -1  -5   5     2574.41     2872.75    106.84 o 
   0  -5   5        0.36      -19.11     19.11 o 
   1  -5   5      351.21      340.73     48.50 o 
   2  -5   5      127.05      132.78     10.93 o 
   3  -5   5      187.70      193.43     14.02 o 
   4  -5   5      231.41      197.66     17.28 o 
   5  -5   5      431.59      379.89     28.48 o 
   6  -5   5       26.52        9.41      7.60 o 
   7  -5   5       27.54       18.81      9.03 o 
   8  -5   5      228.65      256.85     37.34 o 
   9  -5   5        7.94       -6.83     22.08 o 
  10  -5   5       25.21       43.67     24.97 o 
  -9  -4   5        1.09        0.81     20.97 o 
  -8  -4   5       80.74       60.29     18.69 o 
  -7  -4   5      132.23      107.57     16.42 o 
  -6  -4   5        1.03        2.01     11.92 o 
  -5  -4   5       30.29       36.66     13.76 o 
  -4  -4   5      974.17     1052.08     45.97 o 
  -3  -4   5      158.86      163.45     18.26 o 
  -2  -4   5      774.55      765.52     17.54 o 
  -1  -4   5     3601.38     3972.61     71.96 o 
   1  -4   5      708.76      853.68     57.36 o 
   2  -4   5     1863.96     1956.34     41.83 o 
   3  -4   5     1586.88     1608.11     34.17 o 
   4  -4   5        2.48       17.04      8.73 o 
   5  -4   5      210.72      221.88     22.27 o 
   6  -4   5      201.84      172.06     21.52 o 
   7  -4   5      113.96      108.99     18.45 o 
   8  -4   5      264.82      243.37     34.88 o 
   9  -4   5       13.87       -7.12     24.57 o 
  10  -4   5        2.49       18.97     24.42 o 
  11  -4   5       13.09      -13.37     40.44 o 
  -9  -3   5       80.64       31.66     25.55 o 
  -8  -3   5       28.65        5.07     16.73 o 
  -7  -3   5      535.50      537.89     41.15 o 
  -6  -3   5      209.17      188.90     21.88 o 
  -5  -3   5       78.37       95.43     21.10 o 
  -4  -3   5      691.87      707.05     33.41 o 
  -3  -3   5       14.41       19.88     13.37 o 
  -2  -3   5       31.20       11.45     10.54 o 
  -1  -3   5     3350.34     3302.67     62.66 o 
   0  -3   5       16.77       -9.39     30.01 o 
   1  -3   5       87.26      102.27     17.30 o 
   2  -3   5      748.66      594.41     49.99 o 
   3  -3   5     9712.94    10781.43    176.12 o 
   4  -3   5        0.21       12.27      9.68 o 
   5  -3   5       17.81       20.72     10.18 o 
   6  -3   5        2.50        0.71      9.75 o 
   7  -3   5      152.22      181.70     26.22 o 
   8  -3   5      180.84      142.94     27.69 o 
   9  -3   5        4.49        2.77     28.27 o 
  10  -3   5       82.63       65.98     57.82 o 
  11  -3   5       19.01       43.23     55.85 o 
  -9  -2   5      202.64      170.75     27.06 o 
  -8  -2   5       34.24       14.39     17.38 o 
  -7  -2   5      299.15      295.46     29.65 o 
  -6  -2   5      873.32      847.57     44.04 o 
  -5  -2   5      811.61      778.63     38.90 o 
  -4  -2   5        2.70       29.85     11.57 o 
  -3  -2   5      175.73      114.18     25.88 o 
  -2  -2   5     1574.59     1681.25     37.20 o 
  -1  -2   5      408.15      391.45     13.13 o 
   0  -2   5      237.77      228.12      7.29 o 
   1  -2   5     1572.01     1504.34     66.80 o 
   2  -2   5       40.52       64.35     14.47 o 
   3  -2   5     5754.26     5588.42    132.04 o 
   4  -2   5      434.66      443.31     20.76 o 
   5  -2   5      531.11      587.97     20.43 o 
   6  -2   5      216.40      204.82     21.91 o 
   7  -2   5     2186.53     2307.48     64.87 o 
   8  -2   5       36.45       94.16     32.46 o 
   9  -2   5       37.42       39.88     24.62 o 
  10  -2   5      104.57       64.35     29.55 o 
  11  -2   5        0.38       10.31     25.22 o 
  -9  -1   5      158.64      128.81     30.71 o 
  -8  -1   5       99.36       32.33     24.22 o 
  -7  -1   5       67.95       54.72     19.41 o 
  -6  -1   5     1104.42     1159.71     57.98 o 
  -5  -1   5     1691.47     1781.41     63.61 o 
  -4  -1   5     1356.35     1373.72     58.11 o 
  -3  -1   5      570.69      557.34     18.62 o 
  -2  -1   5     3268.11     3588.01     67.87 o 
  -1  -1   5      673.23      663.82     21.17 o 
   0  -1   5        5.88       40.09      6.96 o 
   1  -1   5     2005.27     1839.87     54.56 o 
   2  -1   5      104.53       78.17      8.19 o 
   3  -1   5     1643.82     1475.84     84.94 o 
   4  -1   5      219.26      213.39     16.02 o 
   5  -1   5      956.40      851.53     36.67 o 
   6  -1   5       55.45       48.93      9.74 o 
   7  -1   5     2623.71     2689.30    155.66 o 
   8  -1   5      256.54      233.24     38.65 o 
   9  -1   5      215.67      232.95     38.12 o 
  10  -1   5       48.86       34.38     23.11 o 
  11  -1   5       21.44      -11.22     24.74 o 
  12  -1   5       13.76       21.15     35.29 o 
  -9   0   5       15.91       25.82     20.84 o 
  -8   0   5       17.71      -21.04     21.44 o 
  -7   0   5       43.89       70.18     26.56 o 
  -6   0   5      359.28      386.85     43.10 o 
  -5   0   5     1065.59     1137.58     71.64 o 
  -4   0   5     2898.53     3148.17     87.25 o 
  -3   0   5      197.64      269.06     23.01 o 
  -2   0   5     1853.53     2040.68     48.83 o 
  -1   0   5      456.92      406.28     21.93 o 
   0   0   5     2453.93     2508.15     39.30 o 
   1   0   5      181.84      185.84     18.05 o 
   2   0   5     1354.97     1184.03     33.71 o 
   3   0   5      184.92      183.73     14.96 o 
   4   0   5       46.74       32.32     10.76 o 
   5   0   5     5022.86     5038.91     87.39 o 
   6   0   5       39.35       37.12     17.35 o 
   7   0   5      626.25      641.54     31.54 o 
   8   0   5      598.28      604.64     39.85 o 
   9   0   5     1473.30     1594.85     68.48 o 
  10   0   5        4.74       -0.73     23.73 o 
  11   0   5       93.34       88.97     26.33 o 
  12   0   5       70.41       41.28     18.87 o 
  -9   1   5        3.92      -14.30     23.50 o 
  -8   1   5        6.41        0.28     19.43 o 
  -7   1   5      346.98      347.26     46.93 o 
  -6   1   5       60.12       48.97     16.56 o 
  -5   1   5       41.39       30.79     17.27 o 
  -4   1   5     2945.51     3159.48    115.24 o 
  -3   1   5        3.81        4.43      7.76 o 
  -2   1   5      605.46      710.64     31.69 o 
  -1   1   5     1468.03     1494.75     39.02 o 
   0   1   5     9840.75    10096.48    198.47 o 
   1   1   5      315.90      310.59     15.24 o 
   2   1   5     2978.95     2928.18     52.11 o 
   3   1   5       94.87       92.03     10.34 o 
   4   1   5      990.00      962.05     27.81 o 
   5   1   5     2697.32     2875.48     68.02 o 
   6   1   5       50.20       40.36     11.56 o 
   7   1   5      143.47      146.69     13.10 o 
   8   1   5      108.89       94.60     13.17 o 
   9   1   5      883.14      856.48     28.33 o 
  10   1   5      331.84      414.48     43.16 o 
  11   1   5       23.17       27.45     23.93 o 
  12   1   5       60.84       50.77     26.19 o 
  -9   2   5       70.91       51.16     29.09 o 
  -8   2   5       13.80       22.61     15.43 o 
  -7   2   5      195.88      186.16     31.83 o 
  -6   2   5        3.35       23.91     10.24 o 
  -5   2   5      519.14      540.96     27.05 o 
  -4   2   5      862.79      884.65     41.68 o 
  -3   2   5      610.26      649.22     25.38 o 
  -2   2   5       44.27       41.49     10.49 o 
  -1   2   5      832.70      938.86     33.35 o 
   0   2   5     9247.88     9263.97    106.79 o 
   1   2   5      840.73      890.80     25.55 o 
   2   2   5       93.37       85.97     19.12 o 
   3   2   5      110.49      110.89     12.86 o 
   4   2   5     6315.99     6480.57     95.61 o 
   5   2   5       46.73       37.63      9.44 o 
   6   2   5       51.84       32.15     11.89 o 
   7   2   5      639.53      620.05     32.13 o 
   8   2   5      180.79      186.39     24.08 o 
   9   2   5      120.20      112.41     16.88 o 
  10   2   5      147.32       95.69     21.61 o 
  11   2   5       10.32       15.55     19.99 o 
  12   2   5       17.22       35.76     28.91 o 
  -8   3   5      107.27      109.51     26.71 o 
  -7   3   5        6.20        1.35     39.98 o 
  -6   3   5      360.00      301.20     37.70 o 
  -5   3   5      474.92      470.34     42.95 o 
  -4   3   5       19.71       34.50      8.22 o 
  -3   3   5      134.11      130.81     15.02 o 
  -2   3   5      764.47      807.57     21.91 o 
  -1   3   5        9.83       -7.88     10.20 o 
   0   3   5     2150.97     2251.33    103.40 o 
   1   3   5      116.63      136.44     11.40 o 
   2   3   5     1364.86     1311.48     32.71 o 
   3   3   5      414.02      422.92     16.43 o 
   4   3   5     7219.12     7544.16    121.88 o 
   5   3   5     1261.83     1446.55     34.37 o 
   6   3   5       31.90       33.00     12.23 o 
   7   3   5      250.90      270.81     16.20 o 
   8   3   5      623.39      648.10     32.65 o 
   9   3   5       87.66       70.41     18.61 o 
  10   3   5        0.60       23.06     21.21 o 
  11   3   5      200.14      122.25     40.33 o 
  12   3   5        9.18       16.58     17.02 o 
  -8   4   5       86.96       76.78     28.55 o 
  -7   4   5      136.80      135.59     36.15 o 
  -6   4   5      183.73      212.64     55.04 o 
  -5   4   5      777.09      808.39     66.35 o 
  -4   4   5       18.17       11.65      8.58 o 
  -3   4   5       26.50       24.03      9.14 o 
  -2   4   5        1.11        8.55      7.84 o 
  -1   4   5     1859.75     1812.07     41.61 o 
   0   4   5      826.28      804.81     31.35 o 
   1   4   5       18.98       28.75      6.93 o 
   2   4   5     1928.20     1772.78     52.42 o 
   3   4   5       86.77       98.73     24.33 o 
   4   4   5     4885.19     5087.08    114.68 o 
   5   4   5      328.09      338.88     19.75 o 
   6   4   5      606.33      602.73     18.60 o 
   7   4   5       19.15       22.29     10.36 o 
   8   4   5     1095.46     1162.48     41.87 o 
   9   4   5      137.30      153.77     21.67 o 
  10   4   5       26.97       20.13     11.71 o 
  11   4   5      138.20       85.05     27.17 o 
  12   4   5        1.61      -18.31     35.92 o 
  -7   5   5       64.71       54.78     20.54 o 
  -6   5   5        3.26        8.59     28.27 o 
  -5   5   5      247.43      236.18     36.73 o 
  -4   5   5      363.18      319.09     22.10 o 
  -3   5   5      627.61      651.11     68.17 o 
  -2   5   5      343.90      304.67     26.37 o 
  -1   5   5     2114.37     2086.03     63.16 o 
   0   5   5       26.61       29.87      8.19 o 
   1   5   5     1046.95     1061.23     52.14 o 
   2   5   5       74.25       94.76     15.28 o 
   3   5   5       66.66       63.94     20.69 o 
   4   5   5      133.45      134.42     27.23 o 
   5   5   5        2.52       38.47     28.16 o 
   6   5   5     2533.74     2760.53     90.64 o 
   7   5   5       50.31       47.03     12.95 o 
   8   5   5      371.71      381.44     29.68 o 
   9   5   5       89.08      107.57     30.93 o 
  10   5   5      141.73      121.88     18.06 o 
  11   5   5        0.77       44.38     38.24 o 
  12   5   5        1.68       18.54     41.83 o 
  -7   6   5       16.47       22.04     23.63 o 
  -6   6   5       72.99       71.25     19.04 o 
  -5   6   5       21.61        1.55     13.28 o 
  -4   6   5      212.14      163.74     46.24 o 
  -3   6   5     1346.71     1408.59    104.43 o 
  -2   6   5       66.03       60.20     11.63 o 
  -1   6   5      776.26      818.30     59.56 o 
   0   6   5       11.73        8.13     12.98 o 
   1   6   5      926.98     1050.79     68.14 o 
   2   6   5      474.13      467.92     38.01 o 
   3   6   5      725.41      791.52     60.89 o 
   4   6   5       14.67       57.20     21.81 o 
   5   6   5       80.69      107.91     28.85 o 
   6   6   5     2393.45     2542.57     94.98 o 
   7   6   5       36.64       56.57     28.10 o 
   8   6   5       32.51       50.80     22.77 o 
   9   6   5       37.97       16.36     26.20 o 
  10   6   5      363.60      308.12     34.80 o 
  11   6   5       21.50       55.97     39.98 o 
  -6   7   5        4.94      -21.10     22.82 o 
  -5   7   5       13.56       29.91     19.22 o 
  -4   7   5        0.59       26.61     21.38 o 
  -3   7   5      548.66      561.05     83.84 o 
  -2   7   5        3.07        2.42     12.38 o 
  -1   7   5       91.49      102.58     19.66 o 
   0   7   5       42.57       53.90     11.36 o 
   1   7   5      824.68      871.63     56.03 o 
   2   7   5      190.44      208.32     25.57 o 
   3   7   5     1235.88     1104.72     58.50 o 
   4   7   5      193.63      171.15     35.11 o 
   5   7   5      441.78      476.45     35.46 o 
   6   7   5      117.99      100.99     35.17 o 
   7   7   5        0.31        3.12     29.38 o 
   8   7   5      190.28      200.75     27.56 o 
   9   7   5      131.79      143.38     29.38 o 
  10   7   5      277.96      319.13     36.14 o 
  11   7   5       79.43      101.63     42.06 o 
  -5   8   5       22.52       -0.13     20.65 o 
  -4   8   5      129.55      120.90     29.54 o 
  -3   8   5       41.90       32.44     11.28 o 
  -2   8   5       74.76       37.06     10.98 o 
  -1   8   5       20.62       26.20     22.08 o 
   0   8   5      146.82      125.44     24.19 o 
   1   8   5     1037.74     1136.65     91.60 o 
   2   8   5       83.42       87.14     26.73 o 
   3   8   5        6.73       -3.80     22.12 o 
   4   8   5       53.89       62.58     17.82 o 
   5   8   5      988.52     1003.41     83.78 o 
   6   8   5      263.53      318.71     46.24 o 
   7   8   5        2.67        6.14     25.26 o 
   8   8   5      477.38      431.30     37.72 o 
   9   8   5       45.62       53.55     34.30 o 
  10   8   5       17.14       38.36     28.87 o 
  -3   9   5        5.02       38.24     39.86 o 
  -2   9   5       47.78       74.94     24.08 o 
  -1   9   5       89.22      110.76     37.60 o 
   0   9   5       57.90       68.94     27.98 o 
   1   9   5      282.19      326.70     38.76 o 
   2   9   5       22.69       32.24     22.68 o 
   3   9   5      593.53      590.75     54.44 o 
   4   9   5       17.60      -19.08     24.37 o 
   5   9   5      915.25      943.01     61.69 o 
   6   9   5      248.56      259.70     34.76 o 
   7   9   5        0.12        2.90     36.33 o 
   8   9   5       64.22      146.15     30.30 o 
   9   9   5       12.52       35.44     48.67 o 
  10   9   5       17.23       22.34     26.05 o 
  -3  10   5        0.21       40.33     40.79 o 
  -2  10   5       10.46       17.70     20.60 o 
  -1  10   5        1.75      -10.53     20.21 o 
   0  10   5      154.27      129.79     27.00 o 
   1  10   5        3.59      -24.17     24.17 o 
   2  10   5        9.99        9.09     23.41 o 
   3  10   5      214.37      211.66     37.50 o 
   4  10   5       11.74        5.26     24.19 o 
   5  10   5      101.69      122.80     22.47 o 
   6  10   5       62.25       35.01     22.18 o 
   7  10   5       77.88      111.58     32.83 o 
   8  10   5        2.00        0.42     40.27 o 
   9  10   5       70.11       52.41     28.42 o 
  -2  11   5       91.66      215.88     67.56 o 
  -1  11   5        4.75        8.55     15.99 o 
   0  11   5       98.24      112.74     24.27 o 
   1  11   5       32.31        4.80     69.59 o 
   2  11   5       10.56       11.72     26.17 o 
   3  11   5       79.09       54.09     34.30 o 
   4  11   5       28.64       14.47     32.33 o 
   5  11   5       10.58        2.80     21.55 o 
   6  11   5        1.40        0.80     26.43 o 
   7  11   5      163.65      160.18     46.76 o 
   8  11   5       12.81       50.31     28.29 o 
   0  12   5        7.90        4.87     21.21 o 
   1  12   5        2.49       42.74     30.88 o 
   2  12   5       48.44       71.82     26.84 o 
   3  12   5        2.84        5.50     17.46 o 
   4  12   5       10.28       -6.96     18.02 o 
   5  12   5       84.51      117.69     30.71 o 
   6  12   5        3.12       17.38     21.67 o 
  -2 -11   6       90.29       49.53     26.97 o 
  -1 -11   6        1.54       13.65     26.26 o 
   0 -11   6        7.97       69.44     31.18 o 
   1 -11   6       17.63       38.04     27.55 o 
   2 -11   6       17.73       20.14     26.31 o 
   3 -11   6        1.19        9.97     23.37 o 
  -4 -10   6        1.43       24.56     30.24 o 
  -3 -10   6        0.53      -17.55     25.72 o 
  -2 -10   6       99.16       23.87     35.11 o 
  -1 -10   6       14.44       10.08     25.04 o 
   0 -10   6       27.66       35.51     39.28 o 
   1 -10   6       16.65       42.85     35.46 o 
   2 -10   6       85.99       94.63     50.12 o 
   3 -10   6        0.22       12.83     24.09 o 
   4 -10   6        9.33       -9.48     21.23 o 
   5 -10   6       17.82       18.24     20.01 o 
  -5  -9   6        4.14       20.49     25.56 o 
  -4  -9   6       29.68       16.12     26.34 o 
  -3  -9   6      116.77      121.85     32.79 o 
  -2  -9   6       62.04      112.32     28.51 o 
  -1  -9   6       11.56       -5.71     31.35 o 
   0  -9   6       78.75      106.19     28.08 o 
   1  -9   6        0.34       44.50     25.22 o 
   2  -9   6      120.35      118.13     27.06 o 
   3  -9   6       54.19       55.50     24.83 o 
   4  -9   6       54.84       64.03     22.64 o 
   5  -9   6       11.82       18.94     12.93 o 
   6  -9   6       28.36      109.74     65.70 o 
   7  -9   6        6.30      -44.50     44.50 o 
  -6  -8   6        0.43       34.73     25.78 o 
  -5  -8   6       57.76       61.53     25.32 o 
  -4  -8   6       42.51       37.87     25.20 o 
  -3  -8   6      199.21      236.59     35.48 o 
  -2  -8   6       15.10       -1.47     23.72 o 
  -1  -8   6       30.54       60.51     25.91 o 
   0  -8   6      216.50      164.75     34.94 o 
   1  -8   6        0.71       55.51     24.96 o 
   2  -8   6      169.00      182.97     31.87 o 
   3  -8   6       94.94       91.15     23.63 o 
   4  -8   6      218.19      241.90     30.91 o 
   5  -8   6        0.80        6.51     14.37 o 
   6  -8   6       14.72       11.62     17.21 o 
   7  -8   6       76.63      130.36     59.79 o 
   8  -8   6        7.50       41.14     47.51 o 
  -7  -7   6       20.15       60.94     60.49 o 
  -6  -7   6        8.83        8.59     22.94 o 
  -5  -7   6      386.86      436.64     46.76 o 
  -4  -7   6       26.83       34.25     23.93 o 
  -3  -7   6      135.81      177.29     58.06 o 
  -2  -7   6       29.64        2.18     23.58 o 
  -1  -7   6       94.71       73.24     37.54 o 
   0  -7   6      131.46      147.92     27.54 o 
   1  -7   6      510.14      508.28     37.90 o 
   2  -7   6        3.89       26.08     22.41 o 
   3  -7   6      488.80      553.04     45.83 o 
   4  -7   6       31.23       28.16     20.84 o 
   5  -7   6       54.42       47.21     13.00 o 
   6  -7   6        2.01       39.01     23.96 o 
   7  -7   6      162.41      129.22     34.71 o 
   8  -7   6       42.17       32.21     23.99 o 
  -7  -6   6        1.56      -12.56     19.35 o 
  -6  -6   6        1.01        3.89     20.75 o 
  -5  -6   6      582.60      777.52     62.98 o 
  -4  -6   6        3.83        2.03     21.90 o 
  -3  -6   6       10.01       -1.53     35.86 o 
  -2  -6   6        8.84      -23.74     23.74 o 
  -1  -6   6     1438.94     1506.01     65.02 o 
   0  -6   6       22.58       51.56     27.83 o 
   1  -6   6        2.94       15.77     21.07 o 
   2  -6   6     1075.47     1067.82     53.44 o 
   3  -6   6     1133.25     1331.00     61.01 o 
   4  -6   6       35.89       27.44     10.47 o 
   5  -6   6       47.71       45.89     14.19 o 
   6  -6   6       11.92       -7.41     11.95 o 
   7  -6   6       54.92       27.72     22.77 o 
   8  -6   6       31.12       31.05     31.75 o 
   9  -6   6       76.26       56.31     23.14 o 
  -8  -5   6       52.83       51.33     37.08 o 
  -7  -5   6       57.87       44.75     13.27 o 
  -6  -5   6      155.73      133.35     27.60 o 
  -5  -5   6      216.55      356.46     49.48 o 
  -4  -5   6       12.15        7.03     21.97 o 
  -3  -5   6        6.77       12.05     22.73 o 
  -2  -5   6      341.11      349.31     29.25 o 
  -1  -5   6     3101.52     3407.40    139.19 o 
   0  -5   6      590.62      614.39     39.10 o 
   1  -5   6       46.18       68.60     27.23 o 
   2  -5   6      494.17      506.97     43.34 o 
   3  -5   6      500.40      544.19     22.94 o 
   4  -5   6       71.79      125.46     15.53 o 
   5  -5   6      241.60      233.19     21.53 o 
   6  -5   6       13.91       23.40     11.96 o 
   7  -5   6        6.66       10.35     12.45 o 
   8  -5   6       32.27       54.18     24.08 o 
   9  -5   6      142.32      124.80     25.40 o 
  10  -5   6        2.23       21.44     28.16 o 
  -8  -4   6        4.45       -9.27     35.34 o 
  -7  -4   6        0.38       32.33     34.42 o 
  -6  -4   6      410.63      410.18     38.76 o 
  -5  -4   6       57.05       53.96     10.80 o 
  -4  -4   6       79.89       82.93     11.63 o 
  -3  -4   6      195.67      217.59     28.20 o 
  -2  -4   6      376.33      388.31     35.46 o 
  -1  -4   6     1272.77     1384.64     85.87 o 
   0  -4   6     1174.09     1221.13     65.47 o 
   1  -4   6      700.86      625.94     60.66 o 
   2  -4   6        1.16       15.41     12.61 o 
   3  -4   6      687.95      656.08     60.31 o 
   4  -4   6      447.65      497.92     22.03 o 
   5  -4   6      263.95      261.36     21.69 o 
   6  -4   6       54.96       45.67      9.51 o 
   7  -4   6       99.35      129.67     29.85 o 
   8  -4   6        4.13       16.14     20.21 o 
   9  -4   6      106.62       91.37     29.01 o 
  10  -4   6       17.93       -9.27     25.03 o 
  11  -4   6        0.72        3.77     24.22 o 
  -8  -3   6      133.88       83.78     36.27 o 
  -7  -3   6       42.70       20.13     31.23 o 
  -6  -3   6      782.53      789.71     52.80 o 
  -5  -3   6       26.25       23.17      9.98 o 
  -4  -3   6      220.03      206.78     22.87 o 
  -3  -3   6      196.74      222.42     18.13 o 
  -2  -3   6      272.57      295.26     21.47 o 
  -1  -3   6       22.23        5.70     17.32 o 
   0  -3   6      511.58      440.54     36.22 o 
   1  -3   6     1548.28     1399.89     84.88 o 
   2  -3   6      103.74      104.99      8.27 o 
   3  -3   6      669.32      574.56     20.62 o 
   4  -3   6     2216.04     2461.13     45.86 o 
   5  -3   6      202.89      252.40     32.48 o 
   6  -3   6       26.84       21.27     11.79 o 
   7  -3   6      272.18      268.37     28.62 o 
   8  -3   6      561.28      528.76     30.70 o 
   9  -3   6       58.40       66.78     23.97 o 
  10  -3   6        7.80       29.96     24.20 o 
  11  -3   6       13.93       43.31     25.92 o 
  -8  -2   6      331.70      301.03     34.56 o 
  -7  -2   6        1.70        8.81     19.35 o 
  -6  -2   6      515.82      472.19     34.32 o 
  -5  -2   6      112.69      101.31     15.91 o 
  -4  -2   6      883.78      924.77     46.96 o 
  -3  -2   6       40.48       31.31     16.42 o 
  -2  -2   6      797.02      775.76     38.09 o 
  -1  -2   6       28.35       33.07      9.55 o 
   0  -2   6      765.36      805.16     26.82 o 
   1  -2   6     1863.40     2005.52     83.78 o 
   2  -2   6      371.98      425.39     92.59 o 
   3  -2   6      153.02      146.59     29.03 o 
   4  -2   6     1772.29     1671.46     58.77 o 
   5  -2   6      709.11      750.86     25.79 o 
   6  -2   6       54.54       82.34     17.09 o 
   7  -2   6      185.35      204.77     23.13 o 
   8  -2   6      996.50     1014.72     32.93 o 
   9  -2   6       31.41       11.80     21.54 o 
  10  -2   6       33.88       16.49     24.01 o 
  11  -2   6        1.57        1.94     23.51 o 
  -8  -1   6      164.74      146.05     25.84 o 
  -7  -1   6       16.07       -0.31     17.49 o 
  -6  -1   6        1.55      -10.01     12.16 o 
  -5  -1   6       78.08       87.05     13.96 o 
  -4  -1   6     1236.70     1347.80     43.03 o 
  -3  -1   6      397.73      375.81     26.82 o 
  -2  -1   6     1532.82     1775.41     31.86 o 
  -1  -1   6     1075.28     1106.45     40.09 o 
   0  -1   6     2889.16     3214.72     63.14 o 
   1  -1   6      381.46      405.94     18.20 o 
   2  -1   6       59.78       98.29     11.60 o 
   3  -1   6       85.04       57.90     11.20 o 
   4  -1   6      761.97      683.55     28.21 o 
   5  -1   6      723.69      712.73     24.68 o 
   6  -1   6     2307.64     2297.30    111.00 o 
   7  -1   6        8.20       28.23     12.42 o 
   8  -1   6      372.79      382.67     21.20 o 
   9  -1   6      113.67      120.37     23.19 o 
  10  -1   6       39.73       17.85     23.28 o 
  11  -1   6       25.89       27.47     25.36 o 
  12  -1   6      143.93      132.00     27.57 o 
  -8   0   6       17.83       18.47     16.11 o 
  -7   0   6       46.98       66.79     19.22 o 
  -6   0   6       90.19       68.40     17.20 o 
  -5   0   6       66.60       50.84     10.15 o 
  -4   0   6     1089.69     1189.94     54.89 o 
  -3   0   6      673.21      701.64     34.99 o 
  -2   0   6      160.02      186.38     15.51 o 
  -1   0   6      658.46      721.91     27.54 o 
   0   0   6     8257.55     8899.71    143.59 o 
   1   0   6     1418.04     1447.50     39.47 o 
   2   0   6     1331.16     1338.21     41.01 o 
   3   0   6     1531.91     1454.93     85.69 o 
   4   0   6     1109.89     1114.71     47.43 o 
   5   0   6        2.91       -2.50     11.34 o 
   6   0   6      758.26      844.96     32.37 o 
   7   0   6       19.46       14.85     13.03 o 
   8   0   6      104.34      117.54     14.81 o 
   9   0   6      403.97      344.33     30.85 o 
  10   0   6      343.18      393.66     44.61 o 
  11   0   6        4.73      -22.54     22.54 o 
  12   0   6       87.70      111.71     27.25 o 
  -8   1   6       32.05       58.62     27.42 o 
  -7   1   6        0.88        6.34     23.41 o 
  -6   1   6       35.80       -8.46     29.32 o 
  -5   1   6      149.74      160.42     27.66 o 
  -4   1   6      653.06      602.96     25.11 o 
  -3   1   6        0.87       -3.28      7.55 o 
  -2   1   6      410.77      461.32     23.70 o 
  -1   1   6      286.21      305.40     34.02 o 
   0   1   6     7056.92     7506.40    125.69 o 
   1   1   6     4116.83     3795.19    140.38 o 
   2   1   6      161.85      155.97     14.68 o 
   3   1   6     1273.84     1206.16     34.99 o 
   4   1   6     2395.93     2382.45     77.30 o 
   5   1   6     1217.53     1100.38     47.64 o 
   6   1   6        4.40        8.05     12.36 o 
   7   1   6      346.60      377.97     32.73 o 
   8   1   6        0.94       -3.28     15.01 o 
   9   1   6       28.14       57.99     17.16 o 
  10   1   6      666.95      701.42     63.15 o 
  11   1   6       19.56       43.36     26.07 o 
  12   1   6        1.44      -16.49     27.75 o 
  -8   2   6       10.24       15.68     25.29 o 
  -7   2   6       57.57       18.09     27.17 o 
  -6   2   6       62.56       73.27     20.68 o 
  -5   2   6     1256.90     1410.03     69.57 o 
  -4   2   6      138.09      144.81     24.21 o 
  -3   2   6       16.08       14.31     16.15 o 
  -2   2   6     1168.41     1195.82     45.30 o 
  -1   2   6        5.13        4.50      7.66 o 
   0   2   6      320.38      265.82     16.96 o 
   1   2   6     4145.36     3989.50     74.09 o 
   2   2   6     1626.18     1650.45     30.48 o 
   3   2   6       35.29       38.12     10.96 o 
   4   2   6     2383.43     2472.46     61.31 o 
   5   2   6     4464.90     4797.12    135.56 o 
   6   2   6        2.64        9.69     10.21 o 
   7   2   6      285.68      296.49     18.73 o 
   8   2   6        0.52       -2.58     11.85 o 
   9   2   6      109.66      123.25     15.58 o 
  10   2   6      189.92      241.61     44.32 o 
  11   2   6       43.83       77.30     22.89 o 
  12   2   6       28.16       46.59     23.28 o 
  -8   3   6        0.10       -2.07     25.57 o 
  -7   3   6      135.89      112.83     26.18 o 
  -6   3   6       60.81       37.86     20.45 o 
  -5   3   6     1179.36     1284.78     67.19 o 
  -4   3   6      495.77      491.32     23.81 o 
  -3   3   6     1254.86     1302.79     58.22 o 
  -2   3   6      292.36      270.11     21.63 o 
  -1   3   6      478.48      410.97     27.25 o 
   0   3   6       80.51      100.61     15.00 o 
   1   3   6      861.77      882.20     52.55 o 
   2   3   6     2035.00     2136.82     65.28 o 
   3   3   6      861.05      753.50     45.25 o 
   4   3   6      809.24      804.56     28.70 o 
   5   3   6     3047.31     3218.11     38.56 o 
   6   3   6      512.46      515.31     18.37 o 
   7   3   6       12.20       16.82     11.01 o 
   8   3   6       80.13       75.73     14.78 o 
   9   3   6      489.14      509.38     31.39 o 
  10   3   6       27.46       10.99     12.26 o 
  11   3   6       83.86       69.82     19.33 o 
  12   3   6       63.74       33.58     13.44 o 
  -7   4   6      205.17      162.69     42.30 o 
  -6   4   6        2.77       -5.38     22.14 o 
  -5   4   6      174.19      163.48     34.17 o 
  -4   4   6      245.86      294.99     20.12 o 
  -3   4   6     1181.27     1291.83     78.00 o 
  -2   4   6      414.10      470.30     30.33 o 
  -1   4   6      962.66     1026.40     40.92 o 
   0   4   6     1015.35      910.01     26.22 o 
   1   4   6      242.17      169.83     33.55 o 
   2   4   6      710.30      691.71     24.07 o 
   3   4   6      341.23      369.26     25.44 o 
   4   4   6       60.30       49.02     18.53 o 
   5   4   6      984.47      975.89     33.10 o 
   6   4   6      398.67      404.98     46.10 o 
   7   4   6      889.55      862.15     57.19 o 
   8   4   6      182.01      213.38     31.39 o 
   9   4   6     1515.72     1631.08     47.43 o 
  10   4   6       12.30       15.88      9.24 o 
  11   4   6        6.16       -0.23     17.15 o 
  12   4   6       40.11       20.16     39.51 o 
  -7   5   6       74.56       31.71     20.03 o 
  -6   5   6        5.50       17.67     26.94 o 
  -5   5   6        8.06       34.19     20.14 o 
  -4   5   6       39.60       39.21     12.52 o 
  -3   5   6     1166.04     1159.77     98.75 o 
  -2   5   6      312.89      315.42     23.96 o 
  -1   5   6      451.95      480.75     28.44 o 
   0   5   6      941.08      852.89     46.99 o 
   1   5   6      535.93      477.57     49.92 o 
   2   5   6        1.69        4.64     26.42 o 
   3   5   6      206.72      289.45     32.66 o 
   4   5   6     1300.97     1253.01     98.50 o 
   5   5   6       76.21       71.51     20.63 o 
   6   5   6      191.78      227.23     27.42 o 
   7   5   6     1333.42     1381.02     48.33 o 
   8   5   6       52.84       57.13     26.30 o 
   9   5   6      716.98      732.01     57.71 o 
  10   5   6       35.39       26.97     20.23 o 
  11   5   6      161.65      182.63     60.72 o 
  12   5   6        0.08      -13.21     40.21 o 
  -6   6   6        0.32       -0.21     13.04 o 
  -5   6   6       52.85       13.39     29.03 o 
  -4   6   6        0.57       -3.01     18.14 o 
  -3   6   6      274.81      316.03     30.72 o 
  -2   6   6      323.25      308.38     26.29 o 
  -1   6   6       69.09       83.17     13.09 o 
   0   6   6      319.85      316.36     27.57 o 
   1   6   6      984.21     1075.99     65.43 o 
   2   6   6     1738.08     1705.98    131.06 o 
   3   6   6        0.48       28.09     13.02 o 
   5   6   6        0.05       55.97     42.06 o 
   6   6   6       40.59       36.12     23.33 o 
   7   6   6      148.05      154.95     39.63 o 
   8   6   6        5.57        4.71     22.97 o 
   9   6   6        1.74       23.45     22.44 o 
  10   6   6        5.24       31.60     28.45 o 
  11   6   6      352.48      267.22     47.39 o 
  -6   7   6       24.57       22.60     39.05 o 
  -5   7   6       52.63       32.08     11.18 o 
  -4   7   6       36.70       14.48     20.05 o 
  -3   7   6        6.83       13.82      8.08 o 
  -2   7   6       84.57       72.46     13.48 o 
  -1   7   6      249.23      269.22     31.64 o 
   0   7   6        0.10        3.02     20.21 o 
   1   7   6     1780.64     1985.47     78.45 o 
   2   7   6     1950.50     2226.38     83.32 o 
   3   7   6      159.07      225.35     29.08 o 
   4   7   6        5.89       -5.46     13.50 o 
   5   7   6        0.94       22.14     41.77 o 
   6   7   6      247.86      314.81     48.15 o 
   7   7   6        0.39       13.58     24.27 o 
   8   7   6      442.25      422.60     35.92 o 
   9   7   6      175.26      131.99     47.45 o 
  10   7   6       35.56       64.94     24.65 o 
  11   7   6      207.60      282.98     65.47 o 
  -5   8   6        5.28      -22.48     39.98 o 
  -3   8   6       46.06        0.93     42.99 o 
  -2   8   6        0.71       -0.35     20.28 o 
  -1   8   6      156.58      178.34     34.30 o 
   0   8   6       14.94       20.07     27.75 o 
   1   8   6       28.40       22.45     20.39 o 
   2   8   6     1415.12     1599.57     59.13 o 
   3   8   6       19.10        2.75     18.96 o 
   4   8   6       20.73       15.49     15.95 o 
   5   8   6      319.31      316.21     34.46 o 
   6   8   6      622.50      693.26    126.37 o 
   7   8   6        4.63        0.60     25.00 o 
   8   8   6      192.99      168.75     38.21 o 
   9   8   6      108.26      109.04     42.30 o 
  10   8   6        2.19       40.22     25.27 o 
  -4   9   6      119.03      123.99     46.35 o 
  -3   9   6       23.88       10.08     44.73 o 
  -2   9   6       33.11       56.57     20.74 o 
  -1   9   6       42.66       50.33     19.21 o 
   0   9   6        0.10      -20.71     20.71 o 
   1   9   6      146.94      108.94     22.32 o 
   2   9   6        1.58       30.60     15.28 o 
   3   9   6      260.72      234.85     37.17 o 
   4   9   6      142.03      168.40     51.33 o 
   5   9   6       48.06       26.07     36.39 o 
   6   9   6      386.71      423.33     41.20 o 
   7   9   6        4.66      -18.70     24.90 o 
   8   9   6       15.18       66.10     29.25 o 
   9   9   6        3.77      -14.92     52.20 o 
  10   9   6      102.50       66.57     38.88 o 
  -3  10   6       41.38       67.56     44.96 o 
  -2  10   6       79.74      136.74     55.39 o 
  -1  10   6        6.96       16.48     18.31 o 
   0  10   6       18.36       13.04     23.64 o 
   1  10   6      288.58      245.66     38.07 o 
   2  10   6       25.36       43.83     19.54 o 
   3  10   6      105.19       87.60     27.69 o 
   4  10   6       80.04      125.00     32.79 o 
   5  10   6       16.39       37.81     26.65 o 
   6  10   6       52.44       54.35     22.02 o 
   7  10   6       12.58       74.52     52.96 o 
   8  10   6       79.86       75.56     31.42 o 
   9  10   6       16.23       64.58     33.43 o 
  -1  11   6       25.40       51.45     17.96 o 
   0  11   6        2.09       36.52     21.50 o 
   1  11   6       57.91       68.43     25.69 o 
   2  11   6        2.43        6.51     20.16 o 
   3  11   6        2.92       20.79     20.33 o 
   4  11   6        6.65       -9.88     28.56 o 
   5  11   6       36.56       95.05     32.79 o 
   6  11   6        0.10       36.73     40.33 o 
   7  11   6        5.88       28.56     12.63 o 
   2  12   6       35.22       48.77     27.86 o 
   3  12   6       64.09       54.35     24.87 o 
   4  12   6        0.21      -26.88     26.88 o 
   0 -11   7        0.99       35.85     27.50 o 
   1 -11   7        0.10        8.73     26.92 o 
  -3 -10   7        1.16       28.33     39.80 o 
  -2 -10   7       14.80        1.35     28.35 o 
  -1 -10   7       45.35       20.54     25.64 o 
   0 -10   7       17.60       42.32     29.20 o 
   1 -10   7        0.16       36.68     29.38 o 
   2 -10   7        0.62       25.99     27.20 o 
   3 -10   7       75.15       70.78     40.27 o 
   4 -10   7        2.39        1.66     23.36 o 
   5 -10   7       10.45       -2.47     20.61 o 
  -4  -9   7        3.08       -0.83     26.71 o 
  -3  -9   7        0.08       26.15     27.09 o 
  -2  -9   7       66.54       55.12     27.84 o 
  -1  -9   7       55.22      119.53     47.16 o 
   0  -9   7        8.15       31.30     25.96 o 
   1  -9   7       34.18       54.31     30.08 o 
   2  -9   7       77.49       86.87     32.12 o 
   3  -9   7       78.36      122.83     49.42 o 
   4  -9   7        0.03       29.19     23.89 o 
   5  -9   7        9.37      -17.50     20.37 o 
   6  -9   7        1.06       25.15     45.54 o 
  -5  -8   7       74.12       66.59     27.28 o 
  -4  -8   7       43.59       66.59     27.33 o 
  -3  -8   7        8.80       37.16     30.43 o 
  -2  -8   7      192.96      205.46     33.27 o 
  -1  -8   7      178.46      142.30     43.92 o 
   0  -8   7       23.38        8.48     25.09 o 
   1  -8   7       21.45       19.99     23.88 o 
   2  -8   7       11.64        2.19     24.97 o 
   3  -8   7        7.54       30.98     29.32 o 
   4  -8   7        9.68        6.38      7.64 o 
   5  -8   7       77.19       68.47     27.08 o 
   6  -8   7        0.17       17.03     23.52 o 
   7  -8   7        9.70       67.09     58.17 o 
  -6  -7   7       47.21       39.06     24.20 o 
  -5  -7   7       48.58       47.96     25.32 o 
  -4  -7   7      185.60      203.74     42.18 o 
  -3  -7   7        2.90      -18.30     24.41 o 
  -2  -7   7       92.15       66.25     26.39 o 
  -1  -7   7       34.75        4.81     22.76 o 
   0  -7   7      317.10      366.90     77.87 o 
   1  -7   7       76.52       75.00     25.32 o 
   2  -7   7       64.12      120.71     29.38 o 
   3  -7   7        5.03       -3.69     21.59 o 
   4  -7   7        0.69       11.11     13.44 o 
   5  -7   7      129.68      129.73     31.48 o 
   6  -7   7       10.48       -8.81     18.08 o 
   7  -7   7       30.54       48.67     54.69 o 
   8  -7   7        4.65       58.06     55.62 o 
  -7  -6   7       81.97      121.56     44.27 o 
  -6  -6   7       87.73       63.37     22.30 o 
  -5  -6   7        5.07       10.43     34.36 o 
  -4  -6   7      170.89      201.09     35.38 o 
  -3  -6   7        5.54       16.14     23.26 o 
  -2  -6   7       67.23       43.85     28.80 o 
  -1  -6   7       42.29       70.55     25.53 o 
   0  -6   7     1122.85     1170.76     69.59 o 
   1  -6   7       19.04       23.62     24.49 o 
   2  -6   7       44.14       44.61     28.04 o 
   3  -6   7      101.43       84.13     28.16 o 
   4  -6   7       15.97       28.43     10.54 o 
   5  -6   7      156.89      116.93     27.09 o 
   6  -6   7        9.90       14.51     10.11 o 
   7  -6   7        2.30       -4.45     18.75 o 
   8  -6   7       41.27       74.67     37.72 o 
   9  -6   7       50.41       22.13     41.83 o 
  -7  -5   7       66.28       22.60     39.51 o 
  -6  -5   7       71.81       35.69     43.80 o 
  -5  -5   7       29.63       41.40     17.23 o 
  -4  -5   7      123.43      160.70     28.57 o 
  -3  -5   7      491.49      530.53     46.12 o 
  -2  -5   7        9.75      -16.99     20.78 o 
  -1  -5   7        3.72       15.64     28.97 o 
   0  -5   7      848.92      901.54     71.38 o 
   1  -5   7       10.17       33.66     20.68 o 
   2  -5   7       11.21      -14.59     20.39 o 
   3  -5   7       31.49       41.33     21.15 o 
   4  -5   7     1510.38     1704.04     71.39 o 
   5  -5   7        1.80        0.88     18.07 o 
   6  -5   7       33.81       17.65     17.17 o 
   7  -5   7       32.01       24.92     11.76 o 
   8  -5   7       80.74       78.98     26.88 o 
   9  -5   7       33.44       21.01     24.81 o 
  10  -5   7       11.41       10.32     22.39 o 
  -7  -4   7        5.40       16.45     33.84 o 
  -6  -4   7       27.34       20.97     15.30 o 
  -5  -4   7      558.74      544.17    143.23 o 
  -4  -4   7      187.20      239.17     73.35 o 
  -3  -4   7      248.14      239.67     36.24 o 
  -2  -4   7      186.94      176.17     28.46 o 
  -1  -4   7       18.19       -7.89     20.63 o 
   0  -4   7      708.19      682.60     59.71 o 
   1  -4   7        2.58      -11.42     20.37 o 
   2  -4   7      227.49      201.07     30.92 o 
   3  -4   7      101.19      103.13     21.67 o 
   4  -4   7     2747.75     2838.78     97.40 o 
   5  -4   7      298.10      321.39     25.32 o 
   6  -4   7       40.21       50.61     16.33 o 
   7  -4   7       75.55       56.03     14.76 o 
   8  -4   7      252.75      241.17     28.60 o 
   9  -4   7       18.89       41.27     27.87 o 
  10  -4   7        4.34        8.76     21.81 o 
  -7  -3   7       61.77       90.73     42.53 o 
  -6  -3   7        6.98       -6.26     18.89 o 
  -5  -3   7      807.02      738.42     35.06 o 
  -4  -3   7      155.32      144.38     15.35 o 
  -3  -3   7      147.32      137.59     14.61 o 
  -2  -3   7        1.32       24.68     26.65 o 
  -1  -3   7      978.44     1071.82     68.15 o 
   0  -3   7      537.12      553.68     44.04 o 
   1  -3   7       24.85        5.33     32.33 o 
   2  -3   7      610.76      579.07     50.60 o 
   3  -3   7        0.41        6.55      7.79 o 
   4  -3   7     1505.80     1468.78     71.72 o 
   5  -3   7       23.21       50.63     13.69 o 
   6  -3   7      435.36      413.57     29.07 o 
   7  -3   7        1.05        3.04     12.10 o 
   8  -3   7      318.68      283.49     26.26 o 
   9  -3   7       45.18       75.93     28.34 o 
  10  -3   7       62.99       88.99     26.61 o 
  11  -3   7       28.25       55.65     24.68 o 
  -8  -2   7       54.16       78.91     31.52 o 
  -7  -2   7       87.08       86.91     42.06 o 
  -6  -2   7        0.63        4.12     10.85 o 
  -5  -2   7      268.34      251.78     45.11 o 
  -4  -2   7      515.68      517.72     26.26 o 
  -3  -2   7     2007.02     1950.39     40.54 o 
  -2  -2   7      358.47      350.06     22.45 o 
  -1  -2   7     2171.90     2323.32     67.57 o 
   0  -2   7      122.62      115.02      8.33 o 
   1  -2   7      965.64     1041.62     31.99 o 
   2  -2   7      596.92      538.82     29.23 o 
   3  -2   7      209.35      240.13     23.62 o 
   4  -2   7      203.91      192.13     15.95 o 
   5  -2   7        1.64       -5.97     11.46 o 
   6  -2   7     2103.34     2323.28     67.62 o 
   7  -2   7      111.01      120.74     17.65 o 
   8  -2   7       38.85       66.84     13.34 o 
   9  -2   7      287.82      324.99     32.15 o 
  10  -2   7      177.17       84.01     35.00 o 
  11  -2   7       15.31       25.33     23.74 o 
  -8  -1   7        1.54        6.84     19.24 o 
  -7  -1   7       33.26       31.71     55.56 o 
  -6  -1   7       56.33       27.91     15.05 o 
  -5  -1   7       39.52       41.04     12.47 o 
  -4  -1   7      477.60      434.67     31.77 o 
  -3  -1   7     2870.95     3189.97    104.81 o 
  -2  -1   7        2.83       17.40      8.31 o 
  -1  -1   7      576.05      627.05     20.26 o 
   0  -1   7       57.07       62.30     13.38 o 
   1  -1   7     2201.37     2311.77     43.10 o 
   2  -1   7       37.38       32.97      9.44 o 
   3  -1   7     1404.54     1435.28     44.74 o 
   4  -1   7      179.27      169.61     27.68 o 
   5  -1   7      646.76      650.53     31.06 o 
   6  -1   7     1111.68     1089.60     53.24 o 
   7  -1   7      262.42      274.87     18.87 o 
   8  -1   7       91.06       93.31     22.17 o 
   9  -1   7       95.26       62.10     14.47 o 
  10  -1   7      194.87      205.73     29.83 o 
  11  -1   7       58.43       40.31     22.78 o 
  12  -1   7        0.29       -3.13     33.49 o 
  -8   0   7       96.16       72.59     19.45 o 
  -7   0   7       22.40       29.41     13.67 o 
  -6   0   7      126.14      129.00     23.25 o 
  -5   0   7        5.40       12.69     10.19 o 
  -4   0   7      116.23      140.85     19.42 o 
  -3   0   7     2355.04     2541.29     77.97 o 
  -2   0   7       93.40      101.16     15.40 o 
  -1   0   7      123.77      123.95     13.77 o 
   0   0   7      332.86      359.37     22.73 o 
   1   0   7     3325.29     3370.31     65.50 o 
   2   0   7      150.74      117.20     19.18 o 
   3   0   7      173.48      135.94     16.42 o 
   4   0   7      604.94      634.81     34.98 o 
   5   0   7     1216.46     1323.97     83.32 o 
   6   0   7        4.47        3.53     17.06 o 
   7   0   7        6.46       13.22     12.97 o 
   8   0   7        7.79      -12.75     12.75 o 
   9   0   7      107.76      130.81     26.39 o 
  10   0   7      139.72      143.98     23.47 o 
  11   0   7      207.92      203.31     44.32 o 
  12   0   7        0.06        3.63     23.11 o 
  -7   1   7       48.37       36.41     22.64 o 
  -6   1   7      119.61      106.40     25.78 o 
  -5   1   7       65.61       66.89     15.98 o 
  -4   1   7      511.54      564.56     50.83 o 
  -3   1   7        9.38       16.40     11.26 o 
  -2   1   7        6.65        3.47     11.28 o 
  -1   1   7      474.34      534.05     24.88 o 
   0   1   7      341.90      362.81     25.63 o 
   1   1   7     3759.97     3834.08     49.63 o 
   2   1   7      664.07      719.69     99.79 o 
   3   1   7      240.64      236.42     21.93 o 
   4   1   7        7.64       33.69     12.22 o 
   5   1   7     2109.81     2086.18     61.89 o 
   6   1   7      110.64       93.15     12.51 o 
   7   1   7       18.10       13.81     13.58 o 
   8   1   7      376.12      360.28     20.52 o 
   9   1   7       93.61      109.72     16.60 o 
  10   1   7       44.62       47.08     27.41 o 
  11   1   7      153.46      174.31     63.10 o 
  12   1   7        6.97       28.80     22.45 o 
  -7   2   7       23.76       13.33     18.25 o 
  -6   2   7       40.04       43.49     20.15 o 
  -5   2   7       34.91       57.92     21.49 o 
  -4   2   7     1166.43     1218.02     44.01 o 
  -3   2   7        0.10        8.77     11.53 o 
  -2   2   7       32.86       20.51      9.10 o 
  -1   2   7      185.70      177.57     17.53 o 
   0   2   7      128.22      117.37     13.19 o 
   1   2   7     2726.88     2740.69     55.26 o 
   2   2   7      117.09      125.81     13.03 o 
   3   2   7      976.97      927.29     26.61 o 
   4   2   7      187.80      195.46     13.66 o 
   5   2   7     3077.71     3534.80     96.62 o 
   6   2   7      496.62      483.35     20.47 o 
   7   2   7      105.36      103.72     13.80 o 
   8   2   7      356.40      352.70     21.38 o 
   9   2   7      181.50      194.79     18.53 o 
  10   2   7       33.11       58.31     31.11 o 
  11   2   7       22.06       29.68     19.74 o 
  12   2   7       34.96       24.50     15.76 o 
  -7   3   7       60.80       84.77     24.10 o 
  -6   3   7      222.75      197.76     33.97 o 
  -5   3   7       10.91       19.20     14.74 o 
  -4   3   7      726.32      746.84     26.37 o 
  -3   3   7        0.19      -10.33     11.54 o 
  -2   3   7      190.42      211.78     20.00 o 
  -1   3   7       28.14       14.94     10.94 o 
   0   3   7     1007.23      898.97     38.84 o 
   1   3   7       38.34       43.94     12.95 o 
   2   3   7       71.11       75.23     10.93 o 
   3   3   7     1165.97     1195.37     52.62 o 
   4   3   7      355.87      327.38     15.45 o 
   5   3   7     1541.61     1636.97     50.02 o 
   6   3   7      882.59      863.89     76.17 o 
   7   3   7      824.50      889.78     32.55 o 
   8   3   7       23.11       16.42     11.58 o 
   9   3   7      324.29      317.62     21.49 o 
  10   3   7      286.42      308.64     37.98 o 
  11   3   7        6.07       27.49     14.40 o 
  12   3   7       17.55       22.25     38.36 o 
  -7   4   7       33.18       19.58     33.84 o 
  -6   4   7      289.28      259.21     43.30 o 
  -5   4   7        4.67       35.55     19.18 o 
  -4   4   7      110.64      126.04     16.16 o 
  -3   4   7       50.40       58.30     16.36 o 
  -2   4   7     1027.74     1063.69     48.95 o 
  -1   4   7       62.74       51.57      8.85 o 
   0   4   7     1642.02     1791.32     92.31 o 
   1   4   7       67.34       51.30      9.49 o 
   2   4   7       62.01       42.37      8.45 o 
   3   4   7      225.61      222.05     26.93 o 
   4   4   7       31.56       39.39     19.24 o 
   5   4   7       23.97       60.90     23.89 o 
   6   4   7      262.14      222.35     23.52 o 
   7   4   7     1285.09     1220.58     28.18 o 
   8   4   7      120.67      103.81     15.87 o 
   9   4   7       86.62       97.01     17.87 o 
  10   4   7      302.50      331.25     31.42 o 
  11   4   7       33.18        1.27     42.18 o 
  12   4   7        0.42       37.89     38.82 o 
  -6   5   7       34.14       38.54     21.60 o 
  -5   5   7       10.20       14.94     17.14 o 
  -4   5   7        1.50        1.54     11.03 o 
  -3   5   7       92.36       84.24     13.20 o 
  -2   5   7     1178.28     1172.27     64.58 o 
  -1   5   7      320.72      331.84     29.81 o 
   0   5   7      146.13      115.05     26.46 o 
   1   5   7       95.20       73.78      9.30 o 
   2   5   7     2482.38     2492.40    105.61 o 
   3   5   7       40.99       53.90     17.73 o 
   4   5   7     1016.02      930.51     74.51 o 
   5   5   7      175.68      196.40     27.58 o 
   6   5   7       57.64       76.07     26.25 o 
   7   5   7      727.95      767.77     78.28 o 
   8   5   7      229.48      247.76     28.56 o 
   9   5   7      105.05       97.07     58.29 o 
  10   5   7       20.96       41.45     22.04 o 
  -5   6   7       82.22       25.26     26.88 o 
  -4   6   7        2.92        6.91     24.91 o 
  -3   6   7        1.90        0.37     11.55 o 
  -2   6   7      733.81      831.26     48.03 o 
  -1   6   7        0.26       11.41     17.19 o 
   0   6   7        2.19       18.19     12.56 o 
   1   6   7       56.59       74.93     25.92 o 
   2   6   7     2138.87     2151.53     81.12 o 
   3   6   7      145.30       64.73     37.95 o 
   4   6   7      198.94      208.01     31.62 o 
   5   6   7      717.62      754.70     64.08 o 
   6   6   7      179.84      214.28     49.19 o 
   7   6   7        2.92      -22.70     22.70 o 
   8   6   7       40.98       18.82     21.70 o 
   9   6   7      270.43      234.31     37.31 o 
  10   6   7        0.20        6.72     26.77 o 
  11   6   7       92.31       81.69     43.22 o 
  -5   7   7        0.17        7.76     37.89 o 
  -4   7   7        3.55       -2.20     38.47 o 
  -3   7   7      165.32      212.41     59.79 o 
  -2   7   7       25.77       28.55     10.88 o 
  -1   7   7       20.64       15.49     15.56 o 
   0   7   7      280.96      341.65     34.85 o 
   1   7   7       10.08      -10.10     21.60 o 
   2   7   7      472.48      452.58     41.22 o 
   3   7   7      379.20      345.57     55.45 o 
   4   7   7      388.54      458.37     64.43 o 
   5   7   7      115.02      111.05     56.43 o 
   6   7   7      882.22      871.64     59.56 o 
   7   7   7      162.38      104.06     38.01 o 
   8   7   7        0.62       12.21     28.39 o 
   9   7   7       69.05       61.56     25.47 o 
  10   7   7       15.37       35.05     23.86 o 
  11   7   7        0.08       30.13     40.44 o 
  -4   8   7        5.16       26.07     40.67 o 
  -2   8   7       10.62       -4.14     18.31 o 
  -1   8   7        7.88      -19.34     19.34 o 
   0   8   7      189.38      231.44     35.62 o 
   1   8   7       50.71       40.19     21.35 o 
   2   8   7       13.79       12.05     29.32 o 
   3   8   7        3.70      -11.94     31.17 o 
   4   8   7      249.21      284.76     40.41 o 
   5   8   7       20.72       26.19     23.06 o 
   6   8   7      476.91      527.79     39.37 o 
   7   8   7      443.43      435.11     37.37 o 
   8   8   7       27.22       50.48     24.79 o 
   9   8   7        8.99       -5.72     25.75 o 
  10   8   7       56.69       45.58     25.98 o 
  -3   9   7       87.17       93.40     46.24 o 
  -1   9   7      108.64      171.50     33.26 o 
   0   9   7        0.82       10.66     27.35 o 
   1   9   7       48.79       70.92     23.87 o 
   2   9   7        2.58       72.44     26.19 o 
   3   9   7        0.67       26.74     17.14 o 
   4   9   7      362.65      362.13     44.65 o 
   5   9   7        3.90       23.74     21.07 o 
   6   9   7       42.56       69.63     26.98 o 
   7   9   7      161.68      174.01     39.17 o 
   8   9   7       90.20       76.78     47.22 o 
   9   9   7        9.88       27.56     38.53 o 
  -2  10   7        0.61       10.08     44.50 o 
  -1  10   7       83.92      111.71     30.48 o 
   0  10   7       46.35       62.73     28.73 o 
   1  10   7       44.64       28.48     21.84 o 
   2  10   7        1.87      -11.38     24.18 o 
   3  10   7       94.52       99.31     27.65 o 
   4  10   7       34.03       26.46     37.95 o 
   5  10   7        2.32      -13.75     24.28 o 
   6  10   7      153.97       98.34     29.36 o 
   7  10   7       14.77       11.86     19.33 o 
   8  10   7       98.00       93.64     29.36 o 
   0  11   7        6.91       -6.14     39.75 o 
   1  11   7       21.77       20.97     20.13 o 
   2  11   7        5.92       25.66     23.97 o 
   3  11   7      134.88      140.34     32.54 o 
   4  11   7        8.77       -8.77     27.24 o 
   5  11   7        8.53       17.68     20.23 o 
   6  11   7      108.44       94.47     31.63 o 
   7  11   7        5.84       56.66     27.93 o 
  -1 -10   8        1.29       -7.73     27.52 o 
   0 -10   8       17.21       -5.03     27.38 o 
   1 -10   8       47.31       45.11     28.03 o 
   2 -10   8        8.64       -9.19     26.13 o 
   3 -10   8        8.16       11.10     26.25 o 
  -3  -9   8       19.92       80.83     29.96 o 
  -2  -9   8       34.60       19.39     28.44 o 
  -1  -9   8        6.10       68.25     42.99 o 
   0  -9   8       77.34       19.42     25.23 o 
   1  -9   8       99.75      107.70     29.66 o 
   2  -9   8        0.81       12.02     25.54 o 
   3  -9   8        6.21       -9.08     24.06 o 
   4  -9   8       33.15       31.16     26.24 o 
   5  -9   8       16.19       12.44     41.48 o 
   6  -9   8        4.06       74.16     50.52 o 
  -4  -8   8      143.75      259.01     78.57 o 
  -3  -8   8        2.10       15.86     26.10 o 
  -2  -8   8       34.42       52.12     28.67 o 
  -1  -8   8       84.45       71.65     28.46 o 
   0  -8   8      110.91      144.57     41.19 o 
   1  -8   8        1.24       18.76     25.37 o 
   2  -8   8       21.65       46.98     24.85 o 
   3  -8   8       97.56       74.43     26.84 o 
   4  -8   8      206.89      227.39     39.08 o 
   5  -8   8       33.86       22.77     14.74 o 
   6  -8   8       44.17       38.33     17.85 o 
  -5  -7   8       38.27       19.00     11.76 o 
  -4  -7   8      222.96      190.01     38.62 o 
  -3  -7   8       12.21       29.76     26.28 o 
  -2  -7   8        3.79       20.64     24.68 o 
  -1  -7   8      131.50      142.18     28.52 o 
   0  -7   8      273.63      287.85     43.46 o 
   1  -7   8       55.99       69.71     40.21 o 
   2  -7   8       20.69       25.86     14.60 o 
   3  -7   8      127.31       79.72     25.49 o 
   4  -7   8       54.34       76.25     33.84 o 
   5  -7   8        4.14        4.35     14.14 o 
   6  -7   8       62.21       60.54     23.17 o 
   7  -7   8        1.39       -5.87     17.37 o 
   8  -7   8       12.93       65.70     51.91 o 
  -6  -6   8       56.73       37.94     35.40 o 
  -5  -6   8       28.75       59.11     22.48 o 
  -4  -6   8       59.05       71.71     24.99 o 
  -3  -6   8       32.48       39.41     22.46 o 
  -2  -6   8      178.09      197.98     32.69 o 
  -1  -6   8       52.51       54.51     31.22 o 
   1  -6   8      427.11      368.03     77.41 o 
   2  -6   8        2.63       -9.15     23.34 o 
   3  -6   8       58.29       63.55     44.50 o 
   4  -6   8      119.83      115.26     20.23 o 
   5  -6   8      180.18      171.04     31.51 o 
   6  -6   8       64.83       53.87     14.96 o 
   7  -6   8       29.33       17.88     10.21 o 
   8  -6   8        1.97       63.50     61.53 o 
   9  -6   8        0.62      -14.95     47.39 o 
  -6  -5   8        1.41        9.54     13.24 o 
  -5  -5   8      126.16      117.06     29.65 o 
  -4  -5   8        1.67       15.30     27.00 o 
  -3  -5   8      149.12      137.66     48.79 o 
  -2  -5   8      231.69      279.50     34.18 o 
  -1  -5   8        4.87       12.96     25.91 o 
   0  -5   8      231.38      193.06     32.35 o 
   1  -5   8      270.55      248.55     34.63 o 
   2  -5   8      213.26      191.30     31.35 o 
   3  -5   8       21.68       54.81     18.65 o 
   4  -5   8       29.59       81.53     44.27 o 
   5  -5   8      345.77      354.71     53.83 o 
   6  -5   8       73.67       61.41     14.17 o 
   7  -5   8        8.68       21.28     13.86 o 
   8  -5   8        6.10        3.92     19.11 o 
   9  -5   8       34.17       25.15     46.58 o 
  10  -5   8       31.82       48.32     44.50 o 
  -6  -4   8        5.23       14.31     21.21 o 
  -5  -4   8      346.27      315.72     47.84 o 
  -4  -4   8      115.91      105.42     23.47 o 
  -3  -4   8      381.48      391.34     43.41 o 
  -2  -4   8        2.68       15.64     12.39 o 
  -1  -4   8      195.76      190.54     33.30 o 
   0  -4   8        5.48       31.80     17.52 o 
   1  -4   8      551.69      587.33     58.63 o 
   2  -4   8      645.58      509.48     48.08 o 
   3  -4   8       30.61       30.39     18.37 o 
   4  -4   8        4.07       21.09     14.25 o 
   5  -4   8      437.70      477.02     27.77 o 
   6  -4   8       66.30       71.55     24.73 o 
   7  -4   8       33.07       46.48     12.17 o 
   8  -4   8       13.09       33.19     19.73 o 
   9  -4   8       67.63       68.26     33.43 o 
  10  -4   8        0.51       -3.89     21.85 o 
  -7  -3   8      206.66      165.59     58.52 o 
  -6  -3   8       10.67       35.34     44.27 o 
  -5  -3   8       61.95       63.93     51.91 o 
  -4  -3   8       96.77       79.94     19.00 o 
  -3  -3   8      365.75      419.39     42.67 o 
  -2  -3   8       32.61       27.57     23.42 o 
  -1  -3   8      279.38      298.60     38.22 o 
   0  -3   8      479.33      491.19     41.80 o 
   1  -3   8      627.50      703.15     71.96 o 
   2  -3   8      193.14      176.94     26.86 o 
   3  -3   8      316.56      281.88     38.88 o 
   4  -3   8       12.75       36.91     22.77 o 
   5  -3   8      256.23      244.93     18.91 o 
   6  -3   8        2.59       -0.16     13.04 o 
   7  -3   8      222.49      223.55     25.81 o 
   8  -3   8       26.28       11.89     12.40 o 
   9  -3   8      215.22      192.58     31.06 o 
  10  -3   8        0.86       -6.00     21.81 o 
  11  -3   8        4.17       38.71     23.83 o 
  -7  -2   8      121.68      125.38     41.02 o 
  -6  -2   8        0.49       39.98     39.86 o 
  -5  -2   8        3.16        9.19     21.90 o 
  -4  -2   8        6.10       12.80      9.18 o 
  -3  -2   8      256.23      217.40     32.83 o 
  -2  -2   8      107.11       70.98     19.16 o 
  -1  -2   8       53.00       61.87     17.77 o 
   1  -2   8     1206.13     1213.04     60.14 o 
   2  -2   8      172.62      213.92     26.54 o 
   3  -2   8       26.34       22.01      9.07 o 
   4  -2   8       39.30       46.41     13.40 o 
   5  -2   8      682.73      631.90     29.97 o 
   6  -2   8        0.97        3.10     18.20 o 
   7  -2   8      244.14      285.89     28.00 o 
   8  -2   8       22.63       32.94     14.16 o 
   9  -2   8      200.69      223.96     21.75 o 
  10  -2   8       30.78       12.29     21.25 o 
  11  -2   8       36.73       20.00     23.23 o 
  -7  -1   8        4.38      -33.03     33.03 o 
  -6  -1   8        0.13       17.93     22.42 o 
  -5  -1   8       89.66       89.93     16.43 o 
  -4  -1   8      163.28      154.37     16.77 o 
  -3  -1   8      774.76      844.11     30.62 o 
  -2  -1   8      163.56      152.38     16.91 o 
  -1  -1   8       63.34       76.51     12.89 o 
   0  -1   8      247.93      276.38     18.91 o 
   1  -1   8     1978.05     2211.00     85.03 o 
   2  -1   8     1466.27     1466.60    133.26 o 
   3  -1   8       80.97       64.79     17.65 o 
   4  -1   8      415.69      363.13     37.51 o 
   5  -1   8      314.34      321.24     22.58 o 
   6  -1   8       24.99       17.17     11.22 o 
   7  -1   8      149.17      165.84     17.47 o 
   8  -1   8       83.65       63.59     14.06 o 
   9  -1   8       36.34       42.35     17.35 o 
  10  -1   8        0.10       14.60     24.33 o 
  11  -1   8      219.37      200.61     31.15 o 
  -7   0   8       27.43      -20.86     34.18 o 
  -6   0   8        0.09        8.49     11.27 o 
  -5   0   8      135.15      112.95     18.43 o 
  -4   0   8      459.30      456.93     29.36 o 
  -3   0   8      321.29      319.89     23.98 o 
  -2   0   8      300.25      272.23     25.19 o 
  -1   0   8       43.23       31.82      9.98 o 
   0   0   8        1.21        7.22     13.95 o 
   1   0   8     1127.45     1120.00     43.15 o 
   2   0   8     4762.37     4425.53    223.47 o 
   3   0   8       44.55       38.16     14.58 o 
   4   0   8       28.83       30.16     16.13 o 
   5   0   8      172.00      156.44     31.00 o 
   6   0   8      432.53      512.08     37.63 o 
   7   0   8      302.32      287.56     22.51 o 
   8   0   8      281.99      332.98     42.65 o 
   9   0   8      106.27      108.36     18.91 o 
  10   0   8        9.45       29.20     22.86 o 
  11   0   8      103.31       52.41     25.74 o 
  -7   1   8       19.91       19.06     19.64 o 
  -6   1   8      123.08      114.81     24.32 o 
  -5   1   8        0.19        0.08     15.59 o 
  -4   1   8      131.14      151.65     23.37 o 
  -3   1   8      145.95      156.18     20.50 o 
  -2   1   8      745.43      739.76     48.58 o 
  -1   1   8      922.92      867.52     61.55 o 
   0   1   8       25.68       15.31     11.79 o 
   1   1   8       54.59       51.02     12.37 o 
   2   1   8     1639.25     1560.94    105.06 o 
   3   1   8      109.42      129.40     16.19 o 
   4   1   8       33.50       27.03     18.46 o 
   5   1   8      414.69      411.39     38.60 o 
   6   1   8     2451.20     2659.50     74.19 o 
   7   1   8       79.64       53.84     14.72 o 
   8   1   8        1.46        7.71     13.01 o 
   9   1   8       45.91       43.34     13.77 o 
  10   1   8       84.83       93.62     21.33 o 
  11   1   8       27.44       23.16     19.76 o 
  12   1   8       23.06       -4.28     20.23 o 
  -6   2   8      276.98      257.83     36.44 o 
  -5   2   8      147.16      132.84     26.51 o 
  -4   2   8      260.47      251.78     20.71 o 
  -3   2   8      404.30      471.65     32.47 o 
  -2   2   8      281.63      309.70     21.05 o 
  -1   2   8       42.48       59.35     15.61 o 
   0   2   8       50.94       77.55     11.22 o 
   1   2   8      594.41      523.55     28.63 o 
   2   2   8      287.27      226.67     20.27 o 
   3   2   8      830.67      831.09     40.63 o 
   4   2   8      344.68      336.97     18.73 o 
   5   2   8       81.37       80.47     16.90 o 
   6   2   8     1849.25     2063.91     78.20 o 
   7   2   8       19.22        9.25     22.88 o 
   8   2   8      443.34      472.72     36.01 o 
   9   2   8       21.79       22.02     12.73 o 
  10   2   8      353.88      389.36     31.52 o 
  11   2   8        0.22      -18.28     18.28 o 
  12   2   8        2.28       48.55     37.66 o 
  -6   3   8      180.81      172.19     34.35 o 
  -5   3   8      118.84      122.22     28.14 o 
  -4   3   8      112.91      101.42     15.94 o 
  -3   3   8      199.32      213.92     20.91 o 
  -2   3   8      794.00      842.59     42.96 o 
  -1   3   8      101.38      113.77     28.39 o 
   0   3   8      226.59      205.07     18.86 o 
   1   3   8     1544.81     1403.63     74.49 o 
   2   3   8      224.14      207.88     16.44 o 
   3   3   8       58.14       54.61     15.25 o 
   4   3   8      813.99      958.51     42.13 o 
   5   3   8      326.87      360.88     22.65 o 
   6   3   8      207.76      208.49     17.62 o 
   7   3   8        1.03       -7.62     10.86 o 
   8   3   8      590.87      597.55     24.19 o 
   9   3   8      119.87      122.01     15.09 o 
  10   3   8      379.02      413.96     25.09 o 
  11   3   8       24.24      -10.08     33.14 o 
  12   3   8       68.09       50.75     37.54 o 
  -6   4   8        0.88       14.77     19.19 o 
  -5   4   8        1.46       17.23     13.44 o 
  -4   4   8        1.08       27.18     18.07 o 
  -3   4   8       30.68       27.15     14.41 o 
  -2   4   8      788.67      835.27     57.95 o 
  -1   4   8     1328.49     1240.56     40.00 o 
   0   4   8        1.03       -0.10      8.49 o 
   1   4   8      745.16      640.99     50.60 o 
   2   4   8      252.26      274.22     25.20 o 
   3   4   8     1293.89     1295.10    113.10 o 
   4   4   8      281.55      271.39     37.54 o 
   5   4   8      674.09      707.15     42.62 o 
   6   4   8       41.44       66.85     24.68 o 
   7   4   8      149.92      148.99     22.77 o 
   8   4   8      288.52      248.09     28.81 o 
   9   4   8       41.07       25.60     20.97 o 
  10   4   8       37.96       80.99     29.19 o 
  11   4   8        7.87       20.74     37.89 o 
  -5   5   8       21.76        7.08     20.51 o 
  -4   5   8      129.81       71.86     23.58 o 
  -3   5   8       40.35       46.54     14.28 o 
  -2   5   8      190.77      173.00     19.79 o 
  -1   5   8      646.28      655.02     49.39 o 
   0   5   8       88.72       89.31     13.85 o 
   1   5   8       20.54       12.38     16.31 o 
   2   5   8      561.85      706.48     79.61 o 
   3   5   8     1216.09     1260.55     79.67 o 
   4   5   8      397.36      350.75     34.94 o 
   5   5   8       69.29       49.94     21.77 o 
   6   5   8       14.79       42.13     25.75 o 
   7   5   8       71.65       91.91     28.74 o 
   8   5   8      146.15      125.53     38.01 o 
   9   5   8       29.28       25.81     21.73 o 
  10   5   8        2.61      -13.18     22.12 o 
  11   5   8        1.89       -1.62     39.75 o 
  -5   6   8        0.02        4.17     36.62 o 
  -4   6   8       41.06       55.51     36.15 o 
  -3   6   8       48.99       19.78     19.99 o 
  -2   6   8       71.50       56.53     12.30 o 
  -1   6   8       60.87       66.65     35.86 o 
   0   6   8      125.32      143.39     27.27 o 
   1   6   8      175.02      176.10     28.87 o 
   2   6   8      206.24      225.16     28.09 o 
   3   6   8     1243.05     1427.71     84.01 o 
   4   6   8        0.89       48.44     24.64 o 
   5   6   8        8.15       26.39     40.33 o 
   6   6   8       59.74       63.82     28.57 o 
   7   6   8      600.22      567.24     42.05 o 
   8   6   8       16.68       34.20     23.53 o 
   9   6   8      197.66      210.49     50.99 o 
  10   6   8       71.41       40.08     24.00 o 
  11   6   8        1.49        4.52     39.98 o 
  -4   7   8        0.61       16.22     35.00 o 
  -3   7   8       81.60       53.30     42.76 o 
  -2   7   8      137.32      151.48     45.83 o 
  -1   7   8        0.31       20.89     14.50 o 
   0   7   8      129.10      114.80     25.22 o 
   1   7   8       28.89       69.32     22.70 o 
   2   7   8       33.71       43.76     22.19 o 
   3   7   8      470.92      486.02     50.99 o 
   4   7   8       53.13       47.23     25.39 o 
   5   7   8      122.56      158.29     45.77 o 
   6   7   8       69.03       48.55     30.36 o 
   7   7   8      754.47      775.68     45.68 o 
   8   7   8       41.42       39.82     25.13 o 
   9   7   8       33.47       14.52     25.56 o 
  10   7   8      121.61      163.27     48.79 o 
  -3   8   8       26.19       88.07     60.49 o 
  -2   8   8      105.42      108.93     46.35 o 
  -1   8   8       74.82       51.78     27.64 o 
   0   8   8        0.77      -11.58     20.73 o 
   1   8   8        1.23       -2.74     23.52 o 
   2   8   8       94.45      125.93     27.02 o 
   3   8   8       78.76       84.64     25.62 o 
   4   8   8      138.31      172.43     31.80 o 
   5   8   8      299.94      280.64     40.28 o 
   6   8   8        3.15       -2.04     32.97 o 
   7   8   8      106.59       96.30     37.66 o 
   8   8   8       17.63       21.84     28.37 o 
   9   8   8       12.69       32.03     45.25 o 
  10   8   8       14.87       13.22     29.32 o 
  -2   9   8       13.43       10.54     38.01 o 
  -1   9   8       50.94       50.46     19.30 o 
   0   9   8       64.48       30.87     25.96 o 
   1   9   8       39.35       30.56     20.84 o 
   2   9   8      421.09      445.47     64.54 o 
   3   9   8        6.68       39.88     19.93 o 
   4   9   8        0.21      -27.23     35.69 o 
   5   9   8       97.17      110.04     29.14 o 
   6   9   8        1.22       14.19     50.87 o 
   7   9   8        0.23       -2.12     27.61 o 
   8   9   8        8.95       29.43     38.24 o 
   9   9   8      219.99      280.56     39.36 o 
   0  10   8       90.37      115.30     34.18 o 
   1  10   8        1.51       -2.55     30.71 o 
   2  10   8      291.72      228.08     46.70 o 
   3  10   8       30.79       11.15     26.84 o 
   4  10   8       39.49       73.80     32.60 o 
   5  10   8        3.57       29.13     21.30 o 
   6  10   8       84.62       78.57     31.06 o 
   7  10   8        0.91       39.57     23.60 o 
   8  10   8       22.40       21.32     40.56 o 
   2  11   8        8.73      -29.32     36.97 o 
   3  11   8        7.76       32.02     21.46 o 
   4  11   8      131.17      176.90     34.73 o 
   5  11   8        6.67       11.63     19.60 o 
  -1  -9   9       17.07       16.53     33.72 o 
   0  -9   9        2.74       14.79     28.45 o 
   1  -9   9       22.26        7.43     15.92 o 
   2  -9   9        3.44       32.02     26.59 o 
   3  -9   9        0.31        8.20     23.93 o 
   4  -9   9        3.67       26.75     21.95 o 
  -3  -8   9       75.68       69.59     29.32 o 
  -2  -8   9        1.96       34.41     19.75 o 
  -1  -8   9        3.45       36.78     19.95 o 
   0  -8   9        0.51       23.66     27.06 o 
   1  -8   9       40.25       28.77     35.11 o 
   2  -8   9        7.69       37.06     19.18 o 
   3  -8   9       58.14       72.91     33.66 o 
   4  -8   9        4.32       44.85     27.81 o 
   5  -8   9       22.41        6.61     17.27 o 
   6  -8   9        8.27       20.49     13.43 o 
  -4  -7   9       21.35       35.71     12.55 o 
  -3  -7   9       66.03       75.72     34.07 o 
  -2  -7   9       20.93       46.69     29.66 o 
  -1  -7   9        2.44      -27.83     28.32 o 
   0  -7   9       15.96       42.06     47.97 o 
   1  -7   9      222.15      219.47     79.26 o 
   2  -7   9       17.94      -14.67     25.45 o 
   3  -7   9        0.05       -3.55     24.90 o 
   4  -7   9        4.74       -2.87     23.62 o 
   5  -7   9      115.06      158.59     42.53 o 
   6  -7   9       12.33       -1.14     21.55 o 
   7  -7   9        0.13       20.48     12.99 o 
  -5  -6   9        0.13       20.30     14.09 o 
  -4  -6   9      113.97       98.70     46.87 o 
  -3  -6   9       80.11       58.34     25.66 o 
  -2  -6   9       16.02       18.77     17.38 o 
  -1  -6   9        6.51      -13.02     27.51 o 
   0  -6   9       37.00       45.52     30.15 o 
   1  -6   9      279.03      295.57     47.17 o 
   2  -6   9        3.50       19.10     18.07 o 
   3  -6   9       45.09       41.83     26.13 o 
   4  -6   9        8.81       25.40     23.06 o 
   5  -6   9      146.03      155.76     35.25 o 
   6  -6   9        6.13        4.06     21.15 o 
   7  -6   9       24.98        2.04     34.30 o 
   8  -6   9       12.95       44.27     53.77 o 
  -5  -5   9        0.69       -7.53     21.17 o 
  -4  -5   9      210.97      165.01     57.82 o 
  -3  -5   9       38.60       51.79     25.09 o 
  -2  -5   9       20.35       32.07     18.65 o 
  -1  -5   9       26.16       39.91     17.03 o 
   0  -5   9      241.52      259.55     49.02 o 
   1  -5   9      311.14      306.70     52.82 o 
   2  -5   9       19.41       33.20     27.56 o 
   3  -5   9      246.07      220.36     34.59 o 
   4  -5   9        5.96       31.20     20.80 o 
   5  -5   9      328.42      347.10     44.74 o 
   6  -5   9        8.50       -2.55     40.67 o 
   7  -5   9       57.44       34.86     22.87 o 
   8  -5   9        1.55       47.43     42.70 o 
   9  -5   9       25.71       65.59     49.60 o 
  -5  -4   9       12.05       27.27     16.84 o 
  -4  -4   9      184.43      237.46     54.69 o 
  -3  -4   9       23.85        4.76     22.14 o 
  -2  -4   9       80.62       68.80     31.63 o 
  -1  -4   9       33.61       45.34     17.13 o 
   0  -4   9      427.28      517.31     94.90 o 
   1  -4   9        1.09       48.67     39.63 o 
   2  -4   9      373.74      374.64     46.93 o 
   3  -4   9      224.01      263.48     39.05 o 
   4  -4   9        0.55       -7.50     19.87 o 
   5  -4   9      352.81      354.61     48.91 o 
   6  -4   9       98.12      132.04     30.47 o 
   7  -4   9      154.09      160.14     30.99 o 
   8  -4   9        1.07       -2.99     13.35 o 
   9  -4   9        6.98      -43.11     43.11 o 
  10  -4   9       63.37       88.42     45.89 o 
  -6  -3   9       82.71       84.94     41.48 o 
  -5  -3   9       30.51       21.14     10.33 o 
  -4  -3   9      104.93      102.55     26.30 o 
  -3  -3   9       63.47       39.13     18.44 o 
  -2  -3   9      823.14     1025.44    120.28 o 
  -1  -3   9       10.86       17.49     16.71 o 
   0  -3   9       66.59       80.60     24.62 o 
   1  -3   9       78.74       36.89     18.69 o 
   2  -3   9      634.98      571.53     84.71 o 
   3  -3   9       58.39       26.08     34.47 o 
   4  -3   9       18.47       24.89     19.53 o 
   5  -3   9        3.43       13.90     10.33 o 
   6  -3   9      165.69      180.65     21.41 o 
   7  -3   9      471.38      462.89     36.57 o 
   8  -3   9       11.57       -5.28     10.61 o 
   9  -3   9        0.83       -9.85     19.50 o 
  10  -3   9       34.13       52.75     52.84 o 
  -6  -2   9       78.55      116.11     41.48 o 
  -5  -2   9       24.02       21.87     10.55 o 
  -4  -2   9        8.54        1.00     15.05 o 
  -3  -2   9       14.54       -9.23     19.12 o 
  -2  -2   9     2176.46     2389.05     82.17 o 
  -1  -2   9       27.49       28.76     16.95 o 
   0  -2   9        7.52       31.07     15.06 o 
   1  -2   9        3.01       52.97     35.34 o 
   2  -2   9      403.51      398.04     49.53 o 
   3  -2   9       76.04       97.86     25.95 o 
   4  -2   9      219.53      197.79     18.58 o 
   5  -2   9      483.61      444.42     32.61 o 
   6  -2   9      149.34      165.04     20.23 o 
   7  -2   9      184.13      188.95     25.23 o 
   8  -2   9       68.55       68.86     23.74 o 
   9  -2   9        0.81       -3.65     19.35 o 
  10  -2   9       20.69       22.22     39.23 o 
  11  -2   9       34.51        8.78     20.76 o 
  -6  -1   9       46.70       44.61     37.20 o 
  -5  -1   9       29.10        3.71     32.91 o 
  -4  -1   9       11.13       15.41     16.45 o 
  -3  -1   9       15.86       16.55     27.12 o 
  -2  -1   9      405.23      375.73     23.05 o 
  -1  -1   9      222.17      203.19     17.96 o 
   0  -1   9       24.02       20.15      8.58 o 
   1  -1   9      170.53      150.10     20.24 o 
   2  -1   9     1446.93     1396.73     61.73 o 
   3  -1   9      137.64      116.65     18.96 o 
   4  -1   9       11.99       23.77     19.31 o 
   5  -1   9      277.73      269.01     23.09 o 
   6  -1   9      251.07      289.08     24.95 o 
   7  -1   9        3.30       29.93     16.69 o 
   8  -1   9       63.61       60.87     14.89 o 
   9  -1   9       68.76      117.47     30.64 o 
  10  -1   9       27.90       27.76     20.83 o 
  11  -1   9       25.23        2.63     29.72 o 
  -6   0   9        4.63       46.47     35.34 o 
  -5   0   9       18.26       40.66     35.05 o 
  -4   0   9        1.23       12.93     10.68 o 
  -3   0   9      364.38      348.20     23.66 o 
  -2   0   9       21.50       24.88     11.14 o 
  -1   0   9       28.94       45.31     12.07 o 
   0   0   9      260.70      235.41     30.55 o 
   1   0   9      133.89      143.92     18.21 o 
   2   0   9     1710.83     1718.38     94.83 o 
   3   0   9      196.60      201.34     26.10 o 
   4   0   9      156.37      149.56     16.05 o 
   5   0   9       10.76       21.25     17.42 o 
   6   0   9     1215.68     1226.38     62.16 o 
   7   0   9      450.84      466.72     26.39 o 
   8   0   9       90.81       81.07     20.64 o 
   9   0   9       42.60       47.60     14.68 o 
  10   0   9       11.38        8.55     19.47 o 
  11   0   9        1.63       -3.04     20.10 o 
  -6   1   9        3.95       20.05     34.42 o 
  -5   1   9      112.74       89.05     50.81 o 
  -4   1   9      113.66      121.18     16.91 o 
  -3   1   9      863.64      976.28     33.14 o 
  -2   1   9       23.57       13.53     10.55 o 
  -1   1   9       19.01       19.27     13.21 o 
   0   1   9      315.63      270.70     32.03 o 
   1   1   9       63.95       60.65     16.43 o 
   2   1   9      229.42      199.13     24.03 o 
   3   1   9      120.40       98.76     25.64 o 
   4   1   9      960.11     1006.17     38.91 o 
   5   1   9      168.03      151.63     15.38 o 
   6   1   9      744.50      804.40     44.98 o 
   7   1   9      710.56      694.97     27.87 o 
   8   1   9       14.84       27.39     14.02 o 
   9   1   9        0.78       25.21     13.62 o 
  10   1   9       31.36       49.67     14.52 o 
  11   1   9       38.32       20.64     19.61 o 
  -6   2   9       14.26       46.12     27.12 o 
  -5   2   9      139.90      122.88     24.69 o 
  -4   2   9       15.39       14.78     20.28 o 
  -3   2   9      567.40      567.67     25.80 o 
  -2   2   9        7.11       36.51     15.83 o 
  -1   2   9      785.90      811.35     65.35 o 
   0   2   9       13.79       13.99     11.75 o 
   1   2   9      318.60      280.38     32.13 o 
   2   2   9       14.51       24.71     13.68 o 
   3   2   9       96.13       69.63     15.63 o 
   4   2   9      669.87      668.64     44.65 o 
   5   2   9      141.50      174.68     35.30 o 
   6   2   9       69.31       58.43     15.78 o 
   7   2   9      184.96      201.83     29.63 o 
   8   2   9      209.01      214.36     19.68 o 
   9   2   9        0.78        3.14     12.67 o 
  10   2   9       41.94       44.98     14.62 o 
  11   2   9      161.95      125.03     49.71 o 
  -5   3   9      142.20       94.15     24.11 o 
  -4   3   9       12.39       31.40     17.15 o 
  -3   3   9        4.72        3.58     12.51 o 
  -2   3   9       24.88       29.20     21.22 o 
  -1   3   9     1085.01     1149.56     34.61 o 
   0   3   9      544.57      525.70     53.11 o 
   1   3   9      161.26      134.18     17.58 o 
   2   3   9      243.46      206.98     17.93 o 
   3   3   9      966.04      958.10     48.53 o 
   4   3   9      339.80      336.78     33.60 o 
   5   3   9       70.53       46.64     11.51 o 
   6   3   9       13.64       15.18      9.82 o 
   7   3   9       50.60       66.02     12.80 o 
   8   3   9      540.77      575.07     35.79 o 
   9   3   9       76.91       18.32     46.29 o 
  10   3   9        1.79        3.13     19.55 o 
  11   3   9      156.68      131.75     41.02 o 
  -5   4   9      121.30      117.44     24.45 o 
  -4   4   9       73.82       48.10     19.65 o 
  -3   4   9       59.81       52.34     15.09 o 
  -2   4   9        0.18        7.60     12.27 o 
  -1   4   9      733.59      800.28     52.98 o 
   0   4   9       75.48       70.83     15.72 o 
   1   4   9      269.45      182.91     35.85 o 
   2   4   9       74.77       74.67     19.98 o 
   3   4   9      973.99     1126.95    157.36 o 
   4   4   9      103.39      103.98     33.55 o 
   5   4   9       50.07       88.88     43.40 o 
   6   4   9      290.44      286.32     42.82 o 
   7   4   9      141.35      166.25     27.46 o 
   8   4   9      125.29      133.58     24.30 o 
   9   4   9      372.23      342.72     31.01 o 
  10   4   9       41.16       10.26     55.45 o 
  11   4   9       14.52      -12.51     34.30 o 
  -4   5   9        6.62       -1.04     31.17 o 
  -3   5   9      109.13       61.25     22.05 o 
  -2   5   9       26.96       37.08     13.71 o 
  -1   5   9      178.90      162.93     19.90 o 
   0   5   9        8.25        7.30      9.51 o 
   1   5   9       75.34       83.92     23.09 o 
   2   5   9        5.80       -9.51     20.77 o 
   3   5   9      695.42      740.70     56.43 o 
   4   5   9      712.05      734.28     55.46 o 
   5   5   9       24.72       69.65     35.46 o 
   6   5   9      598.83      573.25     71.27 o 
   7   5   9      174.35      180.79     30.94 o 
   8   5   9       57.02       90.83     32.96 o 
   9   5   9       41.00       43.95     28.74 o 
  10   5   9       76.60       74.99     24.43 o 
  11   5   9        0.47      -38.82     38.82 o 
  -4   6   9       38.97       21.32     34.88 o 
  -3   6   9        3.41      -31.75     37.78 o 
  -2   6   9       91.49       45.20     26.83 o 
  -1   6   9        2.90       16.97     15.14 o 
   0   6   9        0.08      -13.01     20.19 o 
   1   6   9      272.49      312.40     43.26 o 
   2   6   9        2.42       20.47     15.21 o 
   3   6   9      418.25      481.70     58.92 o 
   4   6   9      302.91      283.64     45.13 o 
   5   6   9       51.70       93.51     41.48 o 
   6   6   9        3.62       -4.42     23.67 o 
   7   6   9      111.45      170.06     31.84 o 
   8   6   9      282.23      314.31     34.62 o 
   9   6   9        9.12       31.98     24.51 o 
  10   6   9       80.99       97.00     26.41 o 
  -3   7   9       30.47       36.15     43.34 o 
  -2   7   9      109.39       72.31     21.00 o 
  -1   7   9       37.75       42.08     19.13 o 
   0   7   9       33.77       35.99     15.64 o 
   1   7   9      209.35      209.40     39.79 o 
   2   7   9       25.88       16.52     21.79 o 
   3   7   9        0.86       14.01     21.93 o 
   4   7   9       39.36       89.01    117.04 o 
   5   7   9      280.36      372.09     46.64 o 
   6   7   9       16.98       13.80     24.26 o 
   7   7   9      122.28      150.65     67.04 o 
   8   7   9      317.88      365.21    102.84 o 
   9   7   9       10.34       17.37     31.52 o 
  10   7   9       19.63       -6.52     25.99 o 
  -2   8   9       90.02       74.86     46.12 o 
  -1   8   9       47.31       61.19     35.17 o 
   0   8   9       61.33       77.81     29.95 o 
   1   8   9       12.24        8.40     23.06 o 
   2   8   9       42.84      -15.07     30.65 o 
   3   8   9      128.45      134.33     31.92 o 
   4   8   9        7.37       13.05     15.73 o 
   5   8   9      208.90      268.46     41.46 o 
   6   8   9      158.58      124.41     32.42 o 
   7   8   9        0.94       15.77     46.64 o 
   8   8   9      111.33      126.82     31.13 o 
   9   8   9       41.64       39.26     31.53 o 
  -1   9   9       11.73       63.97     41.72 o 
   0   9   9      116.82      174.92     41.89 o 
   1   9   9       25.94       50.62     20.78 o 
   2   9   9       26.00       79.36     36.85 o 
   3   9   9       73.08       40.69     27.64 o 
   4   9   9       24.30       57.47     25.81 o 
   5   9   9        5.81        0.84     18.64 o 
   6   9   9        3.38       -3.24     42.99 o 
   7   9   9       47.11       88.99     42.88 o 
   8   9   9        1.63       15.76     36.50 o 
   1  10   9       25.18       20.16     24.45 o 
   2  10   9        3.84      -21.75     25.09 o 
   3  10   9        8.08       15.00     23.35 o 
   4  10   9       72.63       37.54     35.69 o 
   5  10   9       27.69       64.78     40.67 o 
   6  10   9        6.65       16.11     14.49 o 
  -1  -8  10       30.28       41.43     28.42 o 
   0  -8  10       20.69        7.13     33.95 o 
   1  -8  10       58.97       91.90     30.50 o 
   2  -8  10       29.17       22.94     15.18 o 
   3  -8  10       17.41       22.66     20.03 o 
   4  -8  10       11.20       16.09     19.64 o 
   5  -8  10        1.63       38.66     36.91 o 
  -2  -7  10       38.83        4.64     14.72 o 
  -1  -7  10       42.29       28.41     28.96 o 
   0  -7  10       15.68       13.15     22.81 o 
   1  -7  10       10.46       18.97     15.96 o 
   2  -7  10      165.82      182.87     64.02 o 
   3  -7  10       12.68       13.65     16.37 o 
   4  -7  10        4.59       22.16     12.81 o 
   5  -7  10        1.74       12.78     16.71 o 
   6  -7  10       18.45       26.81     19.58 o 
   7  -7  10       15.75       24.10     49.60 o 
  -3  -6  10        2.70      -17.29     25.45 o 
  -2  -6  10       71.69       83.07     25.21 o 
  -1  -6  10       53.92       26.32     51.97 o 
   0  -6  10        1.62       -6.52     16.53 o 
   1  -6  10        1.91       -4.97     19.02 o 
   2  -6  10      188.77      131.82     52.20 o 
   3  -6  10       21.10       33.57     16.54 o 
   4  -6  10        0.29      -13.50     26.01 o 
   5  -6  10        0.09        2.73     53.94 o 
   6  -6  10      115.45      116.00     30.02 o 
   7  -6  10        1.28       -7.16     21.14 o 
   8  -6  10        0.12       11.01     50.87 o 
  -4  -5  10       33.95       12.39     17.61 o 
  -3  -5  10       97.68       87.12     36.51 o 
  -2  -5  10       75.45      102.71     28.32 o 
  -1  -5  10        6.23       10.82     56.90 o 
   0  -5  10        0.94       16.84     24.95 o 
   1  -5  10       18.96       79.96     45.66 o 
   2  -5  10      114.91       81.85     24.92 o 
   3  -5  10        8.39       13.30     23.37 o 
   4  -5  10       46.59       36.72     16.59 o 
   5  -5  10        0.25        8.26     25.34 o 
   6  -5  10      141.97      149.31     35.16 o 
   7  -5  10        7.79        2.82     20.46 o 
   8  -5  10        5.73       38.42     46.35 o 
   9  -5  10        1.34        3.59     47.51 o 
  -4  -4  10       28.97       26.37     22.42 o 
  -3  -4  10       32.30       29.65     25.48 o 
  -2  -4  10      117.15      136.63     32.32 o 
  -1  -4  10       55.28      105.60     31.35 o 
   0  -4  10        1.60       24.35     30.71 o 
   1  -4  10      171.42      194.36     39.62 o 
   2  -4  10       72.04       95.40     32.32 o 
   3  -4  10       34.07       -8.98     30.30 o 
   4  -4  10       71.36       84.16     24.97 o 
   5  -4  10       46.47       71.46     27.06 o 
   6  -4  10       59.91       72.20     31.87 o 
   7  -4  10        0.91       26.47     16.15 o 
   8  -4  10       42.58       64.36     15.98 o 
   9  -4  10        0.04        4.64     42.64 o 
  -5  -3  10       34.49       48.09     37.89 o 
  -4  -3  10        9.59       14.15     13.51 o 
  -3  -3  10       98.50      115.67     24.57 o 
  -2  -3  10      368.83      454.64     55.53 o 
  -1  -3  10      238.95      278.07     37.50 o 
   0  -3  10       23.94       38.88     16.87 o 
   1  -3  10      352.19      351.64     42.11 o 
   2  -3  10      294.47      291.76     40.06 o 
   3  -3  10       79.86      154.88     38.53 o 
   4  -3  10      107.69       90.96     21.93 o 
   5  -3  10       80.13       74.22     27.32 o 
   6  -3  10       45.03       38.79     20.89 o 
   7  -3  10        3.08        7.17     41.77 o 
   8  -3  10      183.99      137.69     29.94 o 
   9  -3  10        0.45        0.22     24.57 o 
  10  -3  10       21.56       45.89     42.64 o 
  -5  -2  10        0.34       11.01     33.26 o 
  -4  -2  10      106.13       97.32     27.82 o 
  -3  -2  10      144.63      126.00     25.92 o 
  -2  -2  10      124.35      106.87     60.66 o 
  -1  -2  10      179.61      169.14     32.04 o 
   0  -2  10        8.10        9.07     17.77 o 
   1  -2  10       75.51       26.74     24.33 o 
   2  -2  10      215.05      200.35     49.94 o 
   3  -2  10      970.56     1099.00     87.95 o 
   4  -2  10      150.06      125.62     26.30 o 
   5  -2  10        4.89       23.73     13.85 o 
   6  -2  10        7.86        3.14     17.26 o 
   7  -2  10      123.90      119.23     20.76 o 
   8  -2  10       87.38       70.11     30.82 o 
   9  -2  10        1.00        3.70     12.95 o 
  10  -2  10        0.95       12.84     21.87 o 
  -5  -1  10        3.49       -6.03     35.46 o 
  -4  -1  10       41.47       38.38     16.70 o 
  -3  -1  10       29.56       25.22     20.35 o 
  -2  -1  10      111.93      131.03     28.56 o 
  -1  -1  10      349.72      316.88     36.83 o 
   0  -1  10      346.65      404.63     42.72 o 
   1  -1  10       12.13       10.23     16.93 o 
   2  -1  10      113.01       84.68     37.72 o 
   3  -1  10     1689.79     1679.62    188.01 o 
   4  -1  10       12.09       31.36     11.90 o 
   5  -1  10       59.08       53.70     13.62 o 
   6  -1  10       39.53       49.40     17.01 o 
   7  -1  10      299.19      315.54     29.55 o 
   8  -1  10       15.59       26.48     15.55 o 
   9  -1  10        2.46       25.43     13.75 o 
  10  -1  10       37.18       21.22     20.67 o 
  11  -1  10       13.27       14.95     27.70 o 
  -5   0  10       92.96       42.64     35.11 o 
  -4   0  10        8.83       25.18     11.21 o 
  -3   0  10       39.61       47.14     15.05 o 
  -2   0  10       56.07       47.25     12.59 o 
  -1   0  10      245.42      225.15     19.32 o 
   0   0  10      135.45      149.57     23.97 o 
   1   0  10      157.92      115.52     29.30 o 
   2   0  10       75.21       66.34     13.56 o 
   3   0  10      741.28      607.32     75.17 o 
   4   0  10       16.66       24.65     13.58 o 
   5   0  10       19.44       40.89     18.50 o 
   6   0  10        0.14        6.13     14.18 o 
   7   0  10      349.97      439.57     41.64 o 
   8   0  10       15.11       38.79     16.64 o 
   9   0  10        6.07       30.15     16.82 o 
  10   0  10       15.89       32.56     14.74 o 
  11   0  10       34.93       51.22     21.48 o 
  -5   1  10      159.65      120.75     35.81 o 
  -4   1  10       43.34       22.13     30.94 o 
  -3   1  10       52.32       52.24     13.99 o 
  -2   1  10      176.01      198.00     21.15 o 
  -1   1  10      493.76      469.62     27.98 o 
   0   1  10       43.42       46.71      8.57 o 
   1   1  10        1.05        8.91     16.11 o 
   2   1  10      273.48      301.93     35.63 o 
   3   1  10      188.93      158.21     23.27 o 
   4   1  10       16.77       15.24     10.58 o 
   5   1  10      393.04      358.34     42.07 o 
   6   1  10       41.93       54.41     23.20 o 
   7   1  10      208.15      213.53     19.04 o 
   8   1  10        0.93       14.49     14.28 o 
   9   1  10       78.83       90.59     18.35 o 
  10   1  10        0.24        3.77     13.75 o 
  11   1  10       61.25       83.09     36.27 o 
  -4   2  10       88.57       69.06     30.36 o 
  -3   2  10        0.01       17.42     13.35 o 
  -2   2  10      147.59      144.37     17.01 o 
  -1   2  10      116.75      112.99     17.28 o 
   0   2  10      425.77      448.06     47.52 o 
   1   2  10        6.74       13.88      9.68 o 
   2   2  10      726.37      642.43     39.47 o 
   3   2  10       15.80       10.84     11.34 o 
   4   2  10      353.62      328.42     26.99 o 
   5   2  10      380.63      394.01     21.98 o 
   6   2  10       13.17       36.17     16.92 o 
   7   2  10      151.33      151.70     28.74 o 
   8   2  10       13.32        0.65     13.40 o 
   9   2  10      262.50      272.78     36.73 o 
  10   2  10       41.10       11.07     18.68 o 
  11   2  10       35.62       28.97     33.49 o 
  -4   3  10       60.14       37.91     20.93 o 
  -3   3  10        6.53        5.37     12.88 o 
  -2   3  10       99.83       81.07     25.85 o 
  -1   3  10      104.33      105.69     23.68 o 
   0   3  10      607.70      547.48     44.50 o 
   1   3  10        0.21        2.02     13.12 o 
   2   3  10      280.48      243.81     21.03 o 
   3   3  10       31.97       32.11     11.47 o 
   4   3  10      132.44      122.29     29.71 o 
   5   3  10       49.36       47.09     24.13 o 
   6   3  10        3.76       28.56     21.33 o 
   7   3  10        1.69      -11.00     20.44 o 
   8   3  10       39.36       23.97     30.53 o 
   9   3  10      358.23      386.65     62.92 o 
  10   3  10       10.14       32.72     20.66 o 
  11   3  10        4.14        0.00     33.03 o 
  -4   4  10        0.09      -12.40     27.58 o 
  -3   4  10        7.92       -6.76     17.95 o 
  -2   4  10        1.39       14.92     15.53 o 
  -1   4  10       20.16       25.05     11.54 o 
   0   4  10      437.12      431.68     64.96 o 
   1   4  10       36.17       38.48     13.46 o 
   2   4  10       54.75       50.65     23.55 o 
   3   4  10      127.53      160.91     30.82 o 
   4   4  10      635.12      808.18    134.65 o 
   5   4  10        5.14       13.10     35.23 o 
   6   4  10      162.35      162.87     31.77 o 
   7   4  10       63.31       66.30     23.80 o 
   8   4  10      237.05      224.62     35.23 o 
   9   4  10       22.74       39.71     22.02 o 
  10   4  10        3.67       14.97     21.95 o 
  11   4  10        9.02       31.29     37.20 o 
  -3   5  10       22.79       61.76     34.07 o 
  -2   5  10       30.41       41.54     18.25 o 
  -1   5  10       10.62        3.52     19.05 o 
   0   5  10      149.71      180.70     31.95 o 
   1   5  10       81.70      109.87     21.53 o 
   2   5  10      163.92      170.58     30.39 o 
   3   5  10      161.59      174.20     31.35 o 
   4   5  10      885.31      976.47     67.27 o 
   5   5  10        9.08       45.31     26.19 o 
   6   5  10       14.69       56.69     24.49 o 
   7   5  10       15.62       45.97     23.80 o 
   8   5  10      157.36      208.21     28.39 o 
   9   5  10       54.17       78.71     25.84 o 
  10   5  10       29.46       64.60     24.91 o 
  -2   6  10       25.64       47.51     39.63 o 
  -1   6  10      244.23      258.33     38.07 o 
   0   6  10       16.98       33.77     21.77 o 
   1   6  10       27.65        9.51     19.74 o 
   2   6  10       78.85       94.04     23.44 o 
   3   6  10       58.66       77.50     20.95 o 
   4   6  10      267.25      223.30     34.15 o 
   5   6  10        3.82       -3.15     16.29 o 
   6   6  10      246.68      285.97     33.44 o 
   7   6  10      101.81      102.95     27.16 o 
   8   6  10      169.76      198.59     36.50 o 
   9   6  10       35.00       34.44     25.33 o 
  10   6  10        0.26       25.53     25.01 o 
  -2   7  10       23.55       38.70     42.06 o 
  -1   7  10      145.00      109.47     23.46 o 
   0   7  10        3.82       30.13     16.72 o 
   1   7  10       49.44       28.41     29.32 o 
   2   7  10        1.83        4.61     20.05 o 
   3   7  10      167.47      184.82     29.64 o 
   4   7  10       11.22       19.42     17.88 o 
   5   7  10        5.22       15.58     16.25 o 
   6   7  10      189.65      203.65     36.31 o 
   7   7  10       24.78       12.42     25.42 o 
   8   7  10       70.22      106.61     30.77 o 
   9   7  10        5.28       18.11     25.60 o 
   0   8  10       23.73       40.21     36.56 o 
   1   8  10      173.19      217.47     65.47 o 
   2   8  10        2.36       -7.59     24.81 o 
   3   8  10      192.49      191.84     37.44 o 
   4   8  10       14.87        2.70     19.82 o 
   5   8  10       17.28       26.54     18.77 o 
   6   8  10       46.74       46.35     28.62 o 
   7   8  10       55.28       68.21     25.87 o 
   8   8  10        8.23       14.30     26.24 o 
   1   9  10      111.45       94.06     29.99 o 
   2   9  10       13.46        5.44     15.56 o 
   3   9  10        4.63       17.68     12.91 o 
   4   9  10       23.84       32.22     20.22 o 
   5   9  10      103.60      105.68     27.93 o 
   6   9  10        0.31      -14.88     26.27 o 
   7   9  10       53.94       33.32     39.51 o 
   0  -7  11       25.48       45.34     34.13 o 
   1  -7  11       18.57       48.83     21.63 o 
   2  -7  11       36.76       49.68     19.29 o 
   3  -7  11       14.92       11.58     15.30 o 
   4  -7  11       11.76       15.94     19.23 o 
   5  -7  11        0.80      -31.43     34.53 o 
  -2  -6  11        0.95       25.72     57.77 o 
  -1  -6  11       23.24       34.27     18.10 o 
   0  -6  11       23.61       25.01     20.64 o 
   1  -6  11        6.14      -11.12     40.67 o 
   2  -6  11       11.55       14.10     16.17 o 
   3  -6  11       25.20       65.60     28.69 o 
   4  -6  11       66.72       47.09     31.29 o 
   5  -6  11        4.18       -7.66     27.22 o 
   6  -6  11       24.50      -16.87     25.18 o 
   7  -6  11       14.63       13.78     12.24 o 
  -3  -5  11       21.38       33.95     12.63 o 
  -2  -5  11        0.24        6.39     14.20 o 
  -1  -5  11      124.38      134.77     34.64 o 
   0  -5  11        1.28       27.87     22.21 o 
   1  -5  11       24.17       33.60     22.24 o 
   2  -5  11        5.79        9.97     19.86 o 
   3  -5  11       96.74       71.07     19.65 o 
   4  -5  11       49.37       61.74     20.43 o 
   5  -5  11        0.15        3.08     22.69 o 
   6  -5  11        3.97        5.80     16.04 o 
   7  -5  11       46.82        8.16     23.98 o 
   8  -5  11       61.04       42.14     24.15 o 
  -3  -4  11       16.43       25.11     16.74 o 
  -2  -4  11       44.64       47.25     19.20 o 
  -1  -4  11      382.44      372.57     44.30 o 
   0  -4  11        0.14        2.12     24.46 o 
   1  -4  11       29.18       71.78     27.41 o 
   2  -4  11        0.91      -11.88     25.97 o 
   3  -4  11      157.51      231.88     40.96 o 
   4  -4  11        0.39       23.06     18.61 o 
   5  -4  11       11.83      -17.72     21.44 o 
   6  -4  11       13.40        9.87     20.39 o 
   7  -4  11       38.84       48.87     21.97 o 
   8  -4  11       26.58       34.96     18.27 o 
  -3  -3  11        6.06       28.40     18.77 o 
  -2  -3  11        2.55      -21.35     22.71 o 
  -1  -3  11       76.49       95.58     25.78 o 
   0  -3  11       21.20       32.25     34.82 o 
   1  -3  11        5.29       25.54     20.49 o 
   2  -3  11        9.84       61.18     39.63 o 
   3  -3  11      329.45      278.50     77.00 o 
   4  -3  11       47.71       42.25     20.27 o 
   5  -3  11        0.97        1.58     25.62 o 
   6  -3  11       17.45       43.40     22.77 o 
   7  -3  11       63.57       62.62     20.03 o 
   8  -3  11        5.56       -8.25     20.66 o 
   9  -3  11       27.12       10.54     41.72 o 
  -4  -2  11        6.28        8.45     22.60 o 
  -3  -2  11        2.80       -9.26     19.98 o 
  -2  -2  11       11.46       39.51     13.94 o 
  -1  -2  11       66.37       41.60     19.58 o 
   0  -2  11       18.52       18.75     35.81 o 
   1  -2  11      151.05      127.09     29.43 o 
   2  -2  11       46.46       28.77     20.17 o 
   3  -2  11      362.53      353.55     38.32 o 
   4  -2  11      106.97       88.81     50.52 o 
   5  -2  11        2.65       19.79     38.18 o 
   6  -2  11       42.21       40.80     18.35 o 
   7  -2  11       66.66       52.49     22.73 o 
   8  -2  11       18.72       30.35     20.78 o 
   9  -2  11       13.24       59.54     26.05 o 
  10  -2  11        7.02        3.13     32.45 o 
  -4  -1  11       43.78       24.33     33.37 o 
  -3  -1  11        0.77       -5.34     19.77 o 
  -2  -1  11      131.64      168.08     32.16 o 
  -1  -1  11       31.06      -18.63     21.38 o 
   0  -1  11       66.80       83.80     24.41 o 
   1  -1  11      126.88      173.81     29.42 o 
   2  -1  11        9.15       16.28     20.52 o 
   3  -1  11       26.60       52.36     24.22 o 
   4  -1  11      191.61      204.89     44.82 o 
   5  -1  11       25.45       47.60     22.57 o 
   6  -1  11        8.33       10.55     22.59 o 
   7  -1  11      171.27      178.45     19.89 o 
   8  -1  11       81.05       55.78     21.35 o 
   9  -1  11       25.65       44.27     20.65 o 
  10  -1  11        0.70       -8.46     30.24 o 
  -4   0  11      101.50      136.16     37.08 o 
  -3   0  11        2.94        4.33     18.08 o 
  -2   0  11      388.44      373.23     40.62 o 
  -1   0  11       26.19       37.55     14.93 o 
   0   0  11      242.88      249.50     36.47 o 
   2   0  11        0.57       -3.85     15.59 o 
   3   0  11       39.40       78.91     30.94 o 
   4   0  11        3.39       12.64     19.86 o 
   5   0  11      281.52      278.95     23.02 o 
   6   0  11       71.30       88.17     18.68 o 
   7   0  11       87.90       64.37     26.81 o 
   8   0  11      240.49      257.07     42.57 o 
   9   0  11       72.59       76.33     16.82 o 
  10   0  11        0.26       42.30     30.48 o 
  -4   1  11      119.01       79.61     32.21 o 
  -3   1  11        6.83       27.86     18.93 o 
  -2   1  11      130.65      102.97     39.92 o 
  -1   1  11      145.29      102.20     20.58 o 
   0   1  11      129.34      134.79     19.95 o 
   1   1  11      140.38      100.03     20.52 o 
   2   1  11       70.11       52.40     14.16 o 
   3   1  11       28.19       36.77     13.94 o 
   4   1  11      232.82      245.77     38.95 o 
   5   1  11      613.18      619.66     29.29 o 
   6   1  11       58.89       43.52     15.21 o 
   7   1  11       14.64        4.33     13.98 o 
   8   1  11      206.27      196.56     19.77 o 
   9   1  11       81.76       86.13     22.28 o 
  10   1  11       35.06       33.81     25.67 o 
  -3   2  11        0.76      -17.15     26.65 o 
  -2   2  11        7.57       27.40     14.24 o 
  -1   2  11        0.23       19.81     15.05 o 
   0   2  11      511.40      553.86     41.64 o 
   1   2  11       10.94       18.79      9.22 o 
   2   2  11      142.51      104.08     15.58 o 
   3   2  11       76.92       60.86     13.37 o 
   4   2  11      358.04      293.47     27.52 o 
   5   2  11       17.97       30.48     14.07 o 
   6   2  11        9.40        3.71     17.09 o 
   7   2  11      182.58      189.25     24.44 o 
   8   2  11       26.07       33.60     20.75 o 
   9   2  11        1.29       20.46     19.60 o 
  10   2  11      131.43      132.41     24.02 o 
  -3   3  11        0.09        4.75     22.25 o 
  -2   3  11      151.10      147.53     33.89 o 
  -1   3  11        5.98       25.44     18.89 o 
   0   3  11      488.12      353.36     29.97 o 
   1   3  11      117.34      115.12     28.47 o 
   2   3  11        9.14       19.59     12.72 o 
   3   3  11       69.12       18.73     22.36 o 
   4   3  11      419.45      581.62    134.48 o 
   5   3  11      482.73      589.27     94.62 o 
   6   3  11        7.91       -8.19     20.18 o 
   7   3  11      369.57      393.32     32.93 o 
   8   3  11        1.34        2.25     22.62 o 
   9   3  11        3.44      -18.81     21.11 o 
  10   3  11       44.59       84.76     26.17 o 
  -3   4  11        0.00      -20.74     26.65 o 
  -2   4  11       68.89       82.14     20.35 o 
  -1   4  11       16.26       33.84     32.04 o 
   0   4  11       40.98       59.51     25.13 o 
   1   4  11      102.93       44.35     42.64 o 
   2   4  11      104.49       86.22     22.32 o 
   3   4  11        1.36       28.86     18.99 o 
   4   4  11      320.57      386.62     57.71 o 
   5   4  11      478.68      400.94    101.39 o 
   6   4  11        2.00       31.80     29.09 o 
   7   4  11       16.56       23.26     23.33 o 
   8   4  11        1.87        8.55     21.35 o 
   9   4  11       14.34        8.03     22.48 o 
  10   4  11       10.92       33.28     23.00 o 
  -2   5  11        0.76       44.15     34.88 o 
  -1   5  11      109.43       96.61     28.51 o 
   0   5  11      111.83       98.10     23.94 o 
   1   5  11       29.94       16.86     17.30 o 
   2   5  11       99.46      104.80     28.22 o 
   3   5  11        2.67       21.70     59.50 o 
   4   5  11       40.04       65.73     43.22 o 
   5   5  11      276.14      264.01     33.15 o 
   6   5  11       68.05      115.31     32.85 o 
   7   5  11       20.54       15.69     23.96 o 
   8   5  11      130.34      110.07     27.73 o 
   9   5  11       81.15       98.11     27.61 o 
  10   5  11       15.98       25.57     26.07 o 
  -1   6  11       63.18       67.39     22.69 o 
   0   6  11       58.29       57.81     22.72 o 
   1   6  11        1.11       -1.22     23.15 o 
   2   6  11       15.45       -9.25     21.60 o 
   3   6  11        8.01       34.39     21.13 o 
   4   6  11       47.54       39.48     22.70 o 
   5   6  11       18.48       12.63     23.63 o 
   6   6  11       63.45       38.65     38.76 o 
   7   6  11       59.67       49.78     37.54 o 
   8   6  11        7.05       45.07     26.42 o 
   9   6  11      266.02      321.74     50.52 o 
   0   7  11       22.18       20.22     31.52 o 
   1   7  11       66.11       52.97     23.93 o 
   2   7  11        1.85       13.58     40.09 o 
   3   7  11        9.90       17.34     21.09 o 
   4   7  11       42.03       44.68     25.63 o 
   5   7  11        0.99       -2.76     20.68 o 
   6   7  11       57.42        5.10     17.38 o 
   7   7  11       55.20       48.80     23.81 o 
   8   7  11       17.33       13.38     26.03 o 
   1   8  11       69.00       71.61     39.63 o 
   2   8  11       25.33       12.87     17.55 o 
   3   8  11       26.87       29.07     25.89 o 
   4   8  11       41.47       19.48     26.32 o 
   5   8  11        6.95       14.81     24.16 o 
   6   8  11        0.07       29.21     22.03 o 
   7   8  11       16.14       23.31     64.43 o 
   1  -6  12        0.83       15.40     31.17 o 
   2  -6  12       37.05       54.02     24.42 o 
   3  -6  12       41.13       41.32     17.90 o 
   4  -6  12        2.25       21.01     24.00 o 
   5  -6  12       20.00       43.84     37.60 o 
  -1  -5  12       67.81       52.75     67.56 o 
   0  -5  12       18.86       43.86     33.26 o 
   1  -5  12       10.43       10.97     31.09 o 
   2  -5  12      110.56       94.57     31.17 o 
   3  -5  12       37.63       24.37     49.42 o 
   4  -5  12        9.94        2.93     32.27 o 
   5  -5  12       44.03       51.05     17.95 o 
   6  -5  12        0.28        6.36     17.31 o 
  -1  -4  12       54.81       17.80     13.09 o 
   0  -4  12       95.19       76.07     29.49 o 
   1  -4  12       15.83        2.31     33.32 o 
   2  -4  12       22.46       28.20     23.96 o 
   3  -4  12        1.23       -8.74     54.69 o 
   4  -4  12      128.88      244.62     67.91 o 
   5  -4  12       31.33       23.66     26.77 o 
   6  -4  12        3.15       23.40     17.21 o 
   7  -4  12        3.38      -12.44     24.51 o 
  -2  -3  12        3.41        1.41     22.78 o 
  -1  -3  12        3.75       11.13     29.03 o 
   0  -3  12      315.35      306.62     49.92 o 
   1  -3  12       18.98        8.23     17.49 o 
   2  -3  12        0.17       10.54     18.60 o 
   3  -3  12        0.15       25.40     16.82 o 
   4  -3  12      155.31      187.21     33.80 o 
   5  -3  12        5.96       20.80     17.16 o 
   6  -3  12        6.81       44.63     19.53 o 
   7  -3  12       16.85       57.82     55.62 o 
   8  -3  12       16.52       13.59     21.03 o 
  -2  -2  12        0.14       18.64     24.10 o 
  -1  -2  12       37.40       70.65     29.61 o 
   0  -2  12      112.94       84.15     21.60 o 
   1  -2  12        1.56      -19.13     21.66 o 
   2  -2  12       36.00       33.32     18.17 o 
   3  -2  12        4.69        6.83     22.60 o 
   4  -2  12      373.10      356.82     41.87 o 
   5  -2  12        4.08       -5.97     25.14 o 
   6  -2  12       19.65       37.82     21.09 o 
   7  -2  12        2.93       56.23     24.44 o 
   8  -2  12       45.82       94.41     26.93 o 
   9  -2  12        2.43       27.34     20.65 o 
  -2  -1  12        3.53       30.89     18.62 o 
  -1  -1  12      152.45      144.64     40.79 o 
   0  -1  12       43.38       72.49     20.82 o 
   1  -1  12       15.58       19.24     18.49 o 
   2  -1  12       30.35       38.55     19.46 o 
   3  -1  12        2.17       37.31     32.68 o 
   4  -1  12      169.51      198.69     37.75 o 
   5  -1  12       18.15       24.03     16.00 o 
   6  -1  12      184.20      172.76     35.33 o 
   7  -1  12        3.51        2.62     22.02 o 
   8  -1  12       99.60      114.68     24.76 o 
   9  -1  12       23.52       13.09     20.11 o 
  -2   0  12        0.58      -13.27     18.63 o 
  -1   0  12      122.89       85.31     18.44 o 
   0   0  12        9.20       22.12     14.93 o 
   1   0  12       45.75       54.17     20.30 o 
   2   0  12       19.94       54.04     17.62 o 
   3   0  12      102.00       81.03     29.84 o 
   4   0  12       17.97       31.18     20.28 o 
   5   0  12      182.04      165.66     30.59 o 
   6   0  12      185.87      186.06     37.37 o 
   7   0  12        0.68        9.83     20.85 o 
   8   0  12       36.99       42.96     21.05 o 
   9   0  12       11.45       74.51     33.72 o 
  -2   1  12        5.65       27.47     18.96 o 
  -1   1  12        8.55      -10.52     18.71 o 
   0   1  12       51.15       66.94     20.63 o 
   1   1  12      232.70      230.31     28.04 o 
   2   1  12       12.25        9.85     18.62 o 
   3   1  12      293.40      273.24     44.79 o 
   4   1  12        1.41       -6.27     19.19 o 
   5   1  12       63.05       53.65     16.36 o 
   6   1  12       34.07       29.54     14.88 o 
   7   1  12        7.76       32.49     18.61 o 
   8   1  12        0.14      -19.74     19.74 o 
   9   1  12        9.17       12.54     20.44 o 
  -2   2  12        1.21        9.30     16.88 o 
  -1   2  12        2.18       -6.19     17.33 o 
   0   2  12       32.26       55.22     46.87 o 
   1   2  12      529.85      501.97    108.29 o 
   2   2  12        2.72        8.69     12.99 o 
   3   2  12        4.93       10.88     13.76 o 
   4   2  12        6.09       20.74     14.37 o 
   5   2  12      136.71      152.53     27.60 o 
   6   2  12        1.03      -21.44     22.60 o 
   7   2  12        8.27       10.33     21.83 o 
   8   2  12        3.28        6.67     20.30 o 
   9   2  12        8.68       27.96     20.95 o 
  10   2  12       67.82        8.69     31.75 o 
  -1   3  12       37.32       56.55     42.76 o 
   0   3  12       10.04       17.73     20.39 o 
   1   3  12      187.92      142.07     47.63 o 
   2   3  12        3.05       12.59     12.09 o 
   3   3  12       40.48       38.94     20.16 o 
   4   3  12        0.35        5.94     14.06 o 
   5   3  12      232.38      219.15     69.93 o 
   6   3  12       11.90       28.70     26.54 o 
   7   3  12        1.61      -20.43     20.43 o 
   8   3  12        3.20        6.20     21.96 o 
   9   3  12       34.52       60.34     24.15 o 
  -1   4  12        1.96       11.12     27.70 o 
   0   4  12       93.88      123.69     32.73 o 
   1   4  12       30.91       23.57     19.98 o 
   2   4  12        5.37       45.26     13.78 o 
   3   4  12      126.96      139.95     80.59 o 
   4   4  12        0.97        3.46     15.30 o 
   5   4  12      191.98      125.15     55.74 o 
   6   4  12        3.46        3.07     27.52 o 
   7   4  12       24.42       42.26     26.37 o 
   8   4  12        1.16        8.64     22.97 o 
   9   4  12       86.65       78.49     48.90 o 
   0   5  12       44.17       27.97     31.58 o 
   1   5  12        0.82       22.15     16.16 o 
   2   5  12        2.34       -6.06     23.68 o 
   3   5  12       75.12       54.55     22.34 o 
   4   5  12        2.10       17.71     12.69 o 
   5   5  12       14.11      -13.68     23.77 o 
   6   5  12       15.50       21.81     32.33 o 
   7   5  12       28.80       18.82     22.36 o 
   8   5  12        0.16       20.75     23.94 o 
   9   5  12       97.23      107.35     27.95 o 
   1   6  12       10.89       26.96     31.58 o 
   2   6  12       98.60      113.85     34.74 o 
   3   6  12       12.78       15.33     27.58 o 
   4   6  12       49.01       48.62     27.29 o 
   5   6  12        0.38       23.76     19.47 o 
   6   6  12        0.91      -15.64     34.53 o 
   7   6  12      134.40      155.84     32.97 o 
   8   6  12        9.13       50.70     26.26 o 
   2   7  12      160.17      194.06     37.00 o 
   3   7  12       46.18       24.96     15.84 o 
   4   7  12       37.86       25.37     21.77 o 
   5   7  12       33.54       31.71     16.34 o 
   6   7  12       48.07       53.08     20.18 o 
   7   7  12       36.96       48.32     19.82 o 
   1  -4  13       24.38       -9.14     26.69 o 
   2  -4  13        1.91       -8.92     42.18 o 
   3  -4  13       11.50       46.69     18.42 o 
   4  -4  13       38.89       55.22     27.61 o 
   5  -4  13       11.65       13.56     14.66 o 
   0  -3  13       14.88       11.18     26.55 o 
   1  -3  13       16.84        4.85     16.64 o 
   2  -3  13        7.51      -11.04     26.22 o 
   3  -3  13        0.14       43.64     18.48 o 
   4  -3  13       35.46       33.18     22.66 o 
   5  -3  13       44.39       38.54     25.48 o 
   6  -3  13       32.16       16.83     21.10 o 
   7  -3  13        0.55        4.05     22.66 o 
   0  -2  13        1.83       17.13     16.17 o 
   1  -2  13       20.20       31.65     19.02 o 
   2  -2  13       25.30       22.38     21.52 o 
   3  -2  13       14.72       69.90     35.41 o 
   4  -2  13       17.02       10.81     20.80 o 
   5  -2  13       28.32        6.70     27.84 o 
   6  -2  13        5.33        9.58     24.51 o 
   7  -2  13       10.82       44.98     24.82 o 
   0  -1  13        6.58       25.69     14.29 o 
   1  -1  13       69.27       67.57     23.27 o 
   2  -1  13        0.55       18.03     36.15 o 
   3  -1  13        2.01       50.29     45.08 o 
   4  -1  13       21.00       51.32     21.46 o 
   5  -1  13       67.13       35.06     22.22 o 
   6  -1  13       80.52      145.22     36.10 o 
   7  -1  13        0.37       -5.87     22.62 o 
   8  -1  13        0.57       27.46     28.97 o 
   0   0  13       14.19       -1.63     16.99 o 
   1   0  13      203.09      178.28     59.85 o 
   2   0  13        4.64       -8.76     21.38 o 
   3   0  13        9.53       11.53     12.80 o 
   4   0  13       63.29       56.80     27.45 o 
   5   0  13       83.27      100.86     29.90 o 
   6   0  13       25.82       37.31     46.18 o 
   7   0  13       21.14       38.82     30.82 o 
   8   0  13       10.50       35.92     31.06 o 
   0   1  13       19.88      -10.95     18.32 o 
   1   1  13      155.36      157.23     27.10 o 
   2   1  13       78.82      100.35     23.76 o 
   3   1  13       28.58       42.34     25.27 o 
   5   1  13       18.22       72.31     33.26 o 
   6   1  13       13.71       39.28     34.88 o 
   7   1  13       62.69       49.83     47.97 o 
   8   1  13       39.55       33.26     36.85 o 
   0   2  13       19.22        7.88     28.39 o 
   1   2  13       11.60       44.27     34.76 o 
   2   2  13      118.41      164.55     38.12 o 
   3   2  13        9.19       19.58     36.97 o 
   4   2  13        1.05       32.56     38.59 o 
   5   2  13       87.94       98.27     49.02 o 
   7   2  13        4.88       80.77     51.68 o 
   8   2  13       26.17       27.12     33.95 o 
   0   3  13        0.70       17.85     34.53 o 
   1   3  13        5.50       18.89     40.21 o 
   2   3  13       27.75       34.65     41.02 o 
   3   3  13       18.97      136.39     46.70 o 
   4   3  13        0.81        8.79     15.44 o 
   5   3  13       95.75       34.65     20.05 o 
   6   3  13      280.12      259.23     71.73 o 
   7   3  13        0.95      -20.27     28.85 o 
   8   3  13       17.09       -2.89     21.50 o 
   1   4  13        8.14       -7.30     34.53 o 
   2   4  13        2.48       -1.85     36.97 o 
   3   4  13        7.92       -1.65     22.54 o 
   4   4  13        2.25       15.11     14.23 o 
   5   4  13        2.41       14.39     18.55 o 
   6   4  13      142.35       93.45     35.63 o 
   7   4  13        2.74      -20.83     20.83 o 
   8   4  13       44.82       -2.68     22.75 o 
   2   5  13       37.38       77.24     19.53 o 
   3   5  13        6.46       16.12     17.73 o 
   4   5  13        0.99       -2.32     39.80 o 
   5   5  13       32.39       17.62     42.64 o 
   6   5  13        0.87       26.42     20.51 o 
   7   5  13       31.73       43.01     19.00 o 
   4   6  13       10.44       18.19     20.51 o 
   5   6  13       61.77       29.43     14.83 o 
   4  -2  14        6.53       13.44     13.79 o 
   3  -1  14       11.77       30.32     13.27 o 
   4  -1  14        2.08        2.51     23.46 o 
   5  -1  14        5.45       75.78     28.74 o 
   2   0  14       61.56       30.94     37.20 o 
   3   0  14        8.58       46.82     35.92 o 
   4   0  14        4.50      -24.10     32.33 o 
   5   0  14        1.66       21.44     35.34 o 
   6   0  14       25.32        6.37     36.04 o 
   3   1  14       20.21       44.61     35.46 o 
   4   1  14        3.74        3.36     35.81 o 
   5   1  14        4.30        9.04     36.15 o 
   6   1  14       99.42       92.82     36.62 o 
   3   2  14        0.10       24.33     35.69 o 
   4   2  14        2.85       -0.46     33.72 o 
   5   2  14       11.85        9.39     35.92 o 
   6   2  14       65.90       95.25     41.83 o 
   4   3  14       68.09       82.51     44.96 o 
   5   3  14        1.12       -5.21     41.02 o 
                                                 
